# Supplementary material for: 1,2-Bis(2-meth­oxy-6-formyl­phen­oxy)ethane
Source: Acta Crystallogr Sect E Struct Rep Online. 2011 Jan 8;67(Pt 2):o306. doi: 10.1107/S1600536810054085 (PMC3051670; doi:10.1107/S1600536810054085)
Supplement: Supplementary file 1 [file e-67-0o306-sup1.cif]

##############################################################################
###                                                                        ###
###        Electronic paper (Acta Crystallographica Section E)             ###
###                                                                        ###
##############################################################################
#                                                                            #
# This CIF contains the data in a paper accepted for publication in Acta     #
# Crystallographica Section E. It conforms to the requirements of Notes      #
# for Authors for Section E, and has been peer reviewed under the auspices   #
# of the IUCr Commission on Journals.                                        #
#                                                                            #
# Full details of the Crystallographic Information File format               #
# are given in the paper "The Crystallographic Information File (CIF):       #
# a New Standard Archive File for Crystallography" by S. R. Hall, F. H.      #
# Allen and I. D. Brown [Acta Cryst. (1991), A47, 655-685].                  #
#                                                                            #
# The current version of the core CIF dictionary is obtainable from          #
# ftp://ftp.iucr.org/pub/cif_core.dic. The current version number is 2.4.    #
#                                                                            #
# Software is freely available for graphical display of the structure(s) in  #
# this CIF.  For information consult the CIF home page http://www.iucr.org/  #
# cif/home.html                                                              #
#                                                                            #
# This file may be used for bona fide research purposes within the           #
# scientific community so long as proper attribution is given to the journal # 
# article from which it was obtained.                                        #
#                                                                            #
##############################################################################
                                             
data_global
_audit_creation_method     SHELXL-97
_journal_date_recd_electronic     2010-12-18
_journal_date_accepted     2010-12-24
_journal_name_full     'Acta Crystallographica, Section E'
_journal_year     2011
_journal_volume     67
_journal_issue      2
_journal_page_first     o306
_journal_page_last     o306
_journal_paper_category     QO
_journal_coeditor_code     SJ5080
_publ_contact_author_name     'Hongqi Li'
_publ_contact_author_address
; Key Laboratory of Science & Technology of Eco-Textile, Ministry of Education,
  College of Chemistry, Chemical Engineering & Biotechnology,
  Donghua University,
  Shanghai 201620,
  People's Republic of China
;
_publ_contact_author_email     hongqili@dhu.edu.cn
_publ_contact_author_fax     '8621 6779 2608'
_publ_contact_author_phone     '8621 6779 2594'
_publ_section_title
;
1,2-Bis(2-methoxy-6-formylphenoxy)ethane
;
loop_
    _publ_author_name
    _publ_author_footnote
    _publ_author_address
    'Li, Hongqi' .
; Key Laboratory of Science & Technology of Eco-Textiles,
  Ministry of Education,
  College of Chemistry, Chemical Engineering & Biotechnology,
  Donghua University,
  Shanghai 201620,
  People's Republic of China
;
    'Cai, Li' .
; Key Laboratory of Science & Technology of Eco-Textiles,
  Ministry of Education,
  College of Chemistry, Chemical Engineering & Biotechnology,
  Donghua University,
  Shanghai 201620,
  People's Republic of China
;
    'Chen, Dongling' .
; Key Laboratory of Science & Technology of Eco-Textiles,
  Ministry of Education,
  College of Chemistry, Chemical Engineering & Biotechnology,
  Donghua University,
  Shanghai 201620,
  People's Republic of China
;
    'Li, Jinxing' .
; Key Laboratory of Science & Technology of Eco-Textiles,
  Ministry of Education,
  College of Chemistry, Chemical Engineering & Biotechnology,
  Donghua University,
  Shanghai 201620,
  People's Republic of China
;
    'Chen, Yijun' .
; Key Laboratory of Science & Technology of Eco-Textiles,
  Ministry of Education,
  College of Chemistry, Chemical Engineering & Biotechnology,
  Donghua University,
  Shanghai 201620,
  People's Republic of China
;
data_I
_chemical_name_systematic
;
3,3'-Dimethoxy-2,2'-(ethane-1,2-diyldioxy)dibenzaldehyde
;
_chemical_name_common     1,2-Bis(2-methoxy-6-formylphenoxy)ethane
_chemical_formula_moiety     'C18 H18 O6'
_chemical_formula_sum     'C18 H18 O6'
_chemical_formula_iupac     'C18 H18 O6'
_chemical_formula_weight     330.32
_chemical_melting_point     ?
_chemical_melting_point_gt     391
_chemical_melting_point_lt     393
_symmetry_cell_setting     monoclinic
_symmetry_space_group_name_H-M     'P 21/n'
_symmetry_space_group_name_Hall     '-P 2yn'
loop_
    _symmetry_equiv_pos_as_xyz
    'x, y, z'
    '-x+1/2, y+1/2, -z+1/2'
    '-x, -y, -z'
    'x-1/2, -y-1/2, z-1/2'
_cell_length_a     4.161(3)
_cell_length_b     30.155(18)
_cell_length_c     12.934(8)
_cell_angle_alpha     90.00
_cell_angle_beta     96.817(7)
_cell_angle_gamma     90.00
_cell_volume     1611.6(17)
_cell_formula_units_Z     4
_cell_measurement_reflns_used     1432
_cell_measurement_theta_min     2.57
_cell_measurement_theta_max     19.00
_cell_measurement_temperature     296(2)
_exptl_crystal_description     block
_exptl_crystal_colour     colorless
_exptl_crystal_size_max     0.12
_exptl_crystal_size_mid     0.10
_exptl_crystal_size_min     0.08
_exptl_crystal_density_diffrn     1.361
_exptl_crystal_density_meas     ?
_exptl_crystal_density_method     'not measured'
_exptl_crystal_F_000     696
_exptl_absorpt_coefficient_mu     0.103
_exptl_absorpt_correction_type     multi-scan
_exptl_absorpt_process_details     '(SADABS; Sheldrick, 2004)'
_exptl_absorpt_correction_T_min     0.9878
_exptl_absorpt_correction_T_max     0.9918
_exptl_special_details
;
;
_diffrn_ambient_temperature     296(2)
_diffrn_radiation_type     MoK\a
_diffrn_radiation_wavelength     0.71073
_diffrn_radiation_source     'fine-focus sealed tube'
_diffrn_radiation_monochromator     graphite
_diffrn_measurement_device_type     'Bruker APEXII CCD'
_diffrn_measurement_method     '\f and \w scans'
_diffrn_detector_area_resol_mean     ?
_diffrn_reflns_number     14774
_diffrn_reflns_av_R_equivalents     0.0962
_diffrn_reflns_av_sigmaI/netI     0.0738
_diffrn_reflns_theta_min     2.57
_diffrn_reflns_theta_max     24.99
_diffrn_reflns_theta_full     24.99
_diffrn_measured_fraction_theta_max     0.999
_diffrn_measured_fraction_theta_full     0.999
_diffrn_reflns_limit_h_min     -4
_diffrn_reflns_limit_h_max     4
_diffrn_reflns_limit_k_min     -35
_diffrn_reflns_limit_k_max     35
_diffrn_reflns_limit_l_min     -15
_diffrn_reflns_limit_l_max     15
_diffrn_standards_number     0
_diffrn_standards_interval_count     ?
_diffrn_standards_interval_time     ?
_diffrn_standards_decay_%     ?
_refine_special_details
;
Refinement of <i>F</i>^2^ against ALL reflections. The weighted <i>R</i>-factor
<i>wR</i> and goodness of fit <i>S</i> are based on <i>F</i>^2^, conventional
<i>R</i>-factors <i>R</i> are based on <i>F</i>, with <i>F</i> set to zero for
negative <i>F</i>^2^. The threshold expression of <i>F</i>^2^ >
\s(<i>F</i>^2^) is used only for calculating <i>R</i>-factors(gt) <i>etc</i>.
and is not relevant to the choice of reflections for refinement.
<i>R</i>-factors based on <i>F</i>^2^ are statistically about twice as large
as those based on <i>F</i>, and <i>R</i>- factors based on ALL data will be
even larger.
;
_reflns_number_total     2815
_reflns_number_gt     1519
_reflns_threshold_expression     I>2\s(I)
_refine_ls_structure_factor_coef     Fsqd
_refine_ls_matrix_type     full
_refine_ls_R_factor_all     0.1274
_refine_ls_R_factor_gt     0.0598
_refine_ls_wR_factor_gt     0.1164
_refine_ls_wR_factor_ref     0.1406
_refine_ls_goodness_of_fit_ref     0.996
_refine_ls_restrained_S_all     0.996
_refine_ls_number_reflns     2815
_refine_ls_number_parameters     220
_refine_ls_number_restraints     0
_refine_ls_hydrogen_treatment     noref
_refine_ls_weighting_scheme     calc
_refine_ls_weighting_details
                 'calc w=1/[\s^2^(Fo^2^)+(0.0590P)^2^] where P=(Fo^2^+2Fc^2^)/3'
_atom_sites_solution_hydrogens     geom
_atom_sites_solution_primary     direct
_atom_sites_solution_secondary     difmap
_refine_ls_shift/su_max     0.001
_refine_ls_shift/su_mean     <0.001
_refine_diff_density_max     0.175
_refine_diff_density_min     -0.181
_refine_ls_extinction_method     SHELXL
_refine_ls_extinction_coef     0.0130(19)
_refine_ls_extinction_expression
                                  'Fc^*^=kFc[1+0.001xFc^2^\l^3^/sin(2\q)]^-1/4^'
loop_
    _atom_type_symbol
    _atom_type_description
    _atom_type_scat_dispersion_real
    _atom_type_scat_dispersion_imag
    _atom_type_scat_source
    'C' 'C' 0.0033 0.0016
                         'International Tables Vol C Tables 4.2.6.8 and 6.1.1.4'
    'H' 'H' 0.0000 0.0000
                         'International Tables Vol C Tables 4.2.6.8 and 6.1.1.4'
    'O' 'O' 0.0106 0.0060
                         'International Tables Vol C Tables 4.2.6.8 and 6.1.1.4'
_computing_data_collection     'APEX2 (Bruker, 2004)'
_computing_cell_refinement     'SAINT-Plus (Bruker, 2004)'
_computing_data_reduction     'SAINT-Plus (Bruker, 2004)'
_computing_structure_solution     'SHELXS97 (Sheldrick, 2008)'
_computing_structure_refinement     'SHELXL97 (Sheldrick, 2008)'
_computing_molecular_graphics     'SHELXTL (Sheldrick, 2008)'
_computing_publication_material     'SHELXTL (Sheldrick, 2008)'
loop_
    _atom_site_type_symbol
    _atom_site_label
    _atom_site_fract_x
    _atom_site_fract_y
    _atom_site_fract_z
    _atom_site_U_iso_or_equiv
    _atom_site_adp_type
    _atom_site_calc_flag
    _atom_site_refinement_flags
    _atom_site_occupancy
    _atom_site_disorder_assembly
    _atom_site_disorder_group
    C C1 0.3389(9) 0.03026(11) 0.5936(2) 0.0647(10) Uani d . 1 . .
    H H1A 0.5683 0.0344 0.5956 0.097 Uiso calc R 1 . .
    H H1B 0.2895 -0.0008 0.5895 0.097 Uiso calc R 1 . .
    H H1C 0.2676 0.0424 0.6556 0.097 Uiso calc R 1 . .
    C C2 0.2236(7) 0.09709(10) 0.4969(2) 0.0448(8) Uani d . 1 . .
    C C3 0.4057(8) 0.12260(11) 0.5701(2) 0.0554(9) Uani d . 1 . .
    H H3 0.5160 0.1092 0.6286 0.066 Uiso calc R 1 . .
    C C4 0.4264(8) 0.16785(12) 0.5577(3) 0.0622(10) Uani d . 1 . .
    H H4 0.5543 0.1845 0.6071 0.075 Uiso calc R 1 . .
    C C5 0.2608(8) 0.18851(11) 0.4733(3) 0.0547(9) Uani d . 1 . .
    H H5 0.2717 0.2192 0.4666 0.066 Uiso calc R 1 . .
    C C6 0.0754(7) 0.16342(10) 0.3975(2) 0.0453(8) Uani d . 1 . .
    C C7 0.0586(7) 0.11786(10) 0.4081(2) 0.0420(8) Uani d . 1 . .
    C C8 -0.1070(8) 0.18701(12) 0.3090(3) 0.0612(10) Uani d . 1 . .
    H H8 -0.2209 0.1703 0.2564 0.073 Uiso calc R 1 . .
    C C9 0.0325(8) 0.06410(9) 0.2724(2) 0.0461(8) Uani d . 1 . .
    H H9A -0.1130 0.0407 0.2449 0.055 Uiso calc R 1 . .
    H H9B 0.2118 0.0504 0.3156 0.055 Uiso calc R 1 . .
    C C10 0.1595(7) 0.08728(10) 0.1841(2) 0.0438(8) Uani d . 1 . .
    H H10A 0.2860 0.1129 0.2094 0.053 Uiso calc R 1 . .
    H H10B 0.2979 0.0675 0.1501 0.053 Uiso calc R 1 . .
    C C11 -0.0342(7) 0.11450(10) 0.0157(2) 0.0440(8) Uani d . 1 . .
    C C12 0.1182(8) 0.15543(11) 0.0050(3) 0.0532(9) Uani d . 1 . .
    C C13 0.1759(9) 0.16920(13) -0.0933(3) 0.0714(11) Uani d . 1 . .
    H H13 0.2742 0.1965 -0.1016 0.086 Uiso calc R 1 . .
    C C14 0.0882(11) 0.14262(16) -0.1793(3) 0.0814(13) Uani d . 1 . .
    H H14 0.1269 0.1523 -0.2450 0.098 Uiso calc R 1 . .
    C C15 -0.0523(10) 0.10304(14) -0.1689(3) 0.0747(12) Uani d . 1 . .
    H H15 -0.1064 0.0854 -0.2274 0.090 Uiso calc R 1 . .
    C C16 -0.1190(8) 0.08786(11) -0.0705(2) 0.0526(9) Uani d . 1 . .
    C C17 -0.2777(9) 0.04495(12) -0.0610(3) 0.0703(11) Uani d . 1 . .
    H H17 -0.3183 0.0360 0.0050 0.084 Uiso calc R 1 . .
    C C18 0.3642(9) 0.21970(10) 0.0892(3) 0.0809(12) Uani d . 1 . .
    H H18A 0.5724 0.2134 0.0677 0.121 Uiso calc R 1 . .
    H H18B 0.3920 0.2335 0.1565 0.121 Uiso calc R 1 . .
    H H18C 0.2469 0.2393 0.0398 0.121 Uiso calc R 1 . .
    O O1 -0.1379(5) 0.09317(6) 0.33650(14) 0.0448(6) Uani d . 1 . .
    O O2 -0.1126(5) 0.10109(6) 0.11105(14) 0.0446(6) Uani d . 1 . .
    O O3 0.1872(6) 0.17924(7) 0.09468(19) 0.0640(7) Uani d . 1 . .
    O O4 0.1771(5) 0.05236(7) 0.50439(15) 0.0560(6) Uani d . 1 . .
    O O5 -0.1154(7) 0.22701(8) 0.30153(19) 0.0849(9) Uani d . 1 . .
    O O6 -0.3593(8) 0.02042(9) -0.1333(2) 0.1053(11) Uani d . 1 . .
loop_
    _atom_site_aniso_label
    _atom_site_aniso_U_11
    _atom_site_aniso_U_22
    _atom_site_aniso_U_33
    _atom_site_aniso_U_12
    _atom_site_aniso_U_13
    _atom_site_aniso_U_23
    C1 0.080(3) 0.067(2) 0.045(2) 0.001(2) -0.0003(19) 0.0127(18)
    C2 0.052(2) 0.045(2) 0.0370(18) -0.0069(17) 0.0063(15) -0.0016(16)
    C3 0.059(2) 0.066(2) 0.039(2) -0.0036(19) -0.0018(17) -0.0019(18)
    C4 0.069(3) 0.067(3) 0.050(2) -0.018(2) 0.0009(19) -0.0127(19)
    C5 0.060(2) 0.047(2) 0.058(2) -0.0068(17) 0.0130(19) -0.0113(18)
    C6 0.050(2) 0.044(2) 0.043(2) 0.0017(16) 0.0124(16) -0.0041(16)
    C7 0.0433(19) 0.050(2) 0.0340(18) -0.0050(16) 0.0084(15) -0.0083(16)
    C8 0.068(2) 0.061(3) 0.056(2) 0.013(2) 0.0077(19) -0.0067(19)
    C9 0.061(2) 0.0381(18) 0.0395(18) 0.0023(16) 0.0051(16) 0.0010(14)
    C10 0.0451(19) 0.0461(19) 0.0399(18) 0.0039(15) 0.0038(15) 0.0001(15)
    C11 0.0456(19) 0.049(2) 0.0382(19) 0.0093(16) 0.0081(15) 0.0059(16)
    C12 0.053(2) 0.055(2) 0.053(2) 0.0084(18) 0.0105(18) 0.0120(18)
    C13 0.070(3) 0.072(3) 0.076(3) 0.010(2) 0.024(2) 0.032(2)
    C14 0.093(3) 0.108(4) 0.046(3) 0.025(3) 0.023(2) 0.027(3)
    C15 0.088(3) 0.094(3) 0.042(2) 0.026(3) 0.006(2) 0.001(2)
    C16 0.057(2) 0.061(2) 0.0390(19) 0.0138(18) 0.0035(16) 0.0029(18)
    C17 0.082(3) 0.062(3) 0.064(3) 0.008(2) -0.002(2) -0.014(2)
    C18 0.069(3) 0.046(2) 0.123(3) -0.009(2) -0.006(2) 0.024(2)
    O1 0.0467(13) 0.0490(13) 0.0387(12) -0.0020(11) 0.0051(10) -0.0055(10)
    O2 0.0433(12) 0.0535(14) 0.0371(12) 0.0007(10) 0.0055(10) 0.0064(10)
    O3 0.0704(16) 0.0468(14) 0.0756(18) -0.0126(12) 0.0120(13) 0.0075(13)
    O4 0.0708(16) 0.0526(15) 0.0419(13) -0.0078(12) -0.0044(11) 0.0059(10)
    O5 0.122(2) 0.0432(16) 0.086(2) 0.0179(15) -0.0016(16) -0.0016(13)
    O6 0.138(3) 0.083(2) 0.089(2) 0.0013(18) -0.012(2) -0.0349(17)
_geom_special_details
;
All e.s.d.'s (except the e.s.d. in the dihedral angle between two l.s. planes)
are estimated using the full covariance matrix. The cell e.s.d.'s are taken
into account individually in the estimation of e.s.d.'s in distances, angles
and torsion angles; correlations between e.s.d.'s in cell parameters are only
used when they are defined by crystal symmetry. An approximate (isotropic)
treatment of cell e.s.d.'s is used for estimating e.s.d.'s involving l.s.
planes.
;
loop_
    _geom_bond_atom_site_label_1
    _geom_bond_atom_site_label_2
    _geom_bond_site_symmetry_2
    _geom_bond_distance
    _geom_bond_publ_flag
    C1 O4 . 1.430(3) ?
    C1 H1A . 0.9600 ?
    C1 H1B . 0.9600 ?
    C1 H1C . 0.9600 ?
    C2 O4 . 1.368(4) ?
    C2 C3 . 1.376(4) ?
    C2 C7 . 1.413(4) ?
    C3 C4 . 1.378(4) ?
    C3 H3 . 0.9300 ?
    C4 C5 . 1.369(4) ?
    C4 H4 . 0.9300 ?
    C5 C6 . 1.396(4) ?
    C5 H5 . 0.9300 ?
    C6 C7 . 1.383(4) ?
    C6 C8 . 1.479(4) ?
    C7 O1 . 1.378(3) ?
    C8 O5 . 1.210(4) ?
    C8 H8 . 0.9300 ?
    C9 O1 . 1.449(3) ?
    C9 C10 . 1.489(4) ?
    C9 H9A . 0.9700 ?
    C9 H9B . 0.9700 ?
    C10 O2 . 1.447(3) ?
    C10 H10A . 0.9700 ?
    C10 H10B . 0.9700 ?
    C11 O2 . 1.373(3) ?
    C11 C16 . 1.385(4) ?
    C11 C12 . 1.402(4) ?
    C12 O3 . 1.366(4) ?
    C12 C13 . 1.385(4) ?
    C13 C14 . 1.384(5) ?
    C13 H13 . 0.9300 ?
    C14 C15 . 1.343(5) ?
    C14 H14 . 0.9300 ?
    C15 C16 . 1.412(4) ?
    C15 H15 . 0.9300 ?
    C16 C17 . 1.464(5) ?
    C17 O6 . 1.209(4) ?
    C17 H17 . 0.9300 ?
    C18 O3 . 1.431(3) ?
    C18 H18A . 0.9600 ?
    C18 H18B . 0.9600 ?
    C18 H18C . 0.9600 ?
loop_
    _geom_angle_atom_site_label_1
    _geom_angle_atom_site_label_2
    _geom_angle_atom_site_label_3
    _geom_angle_site_symmetry_1
    _geom_angle_site_symmetry_3
    _geom_angle
    _geom_angle_publ_flag
    O4 C1 H1A . . 109.5 ?
    O4 C1 H1B . . 109.5 ?
    H1A C1 H1B . . 109.5 ?
    O4 C1 H1C . . 109.5 ?
    H1A C1 H1C . . 109.5 ?
    H1B C1 H1C . . 109.5 ?
    O4 C2 C3 . . 125.0(3) ?
    O4 C2 C7 . . 115.8(3) ?
    C3 C2 C7 . . 119.1(3) ?
    C2 C3 C4 . . 120.7(3) ?
    C2 C3 H3 . . 119.7 ?
    C4 C3 H3 . . 119.7 ?
    C5 C4 C3 . . 120.7(3) ?
    C5 C4 H4 . . 119.6 ?
    C3 C4 H4 . . 119.6 ?
    C4 C5 C6 . . 119.8(3) ?
    C4 C5 H5 . . 120.1 ?
    C6 C5 H5 . . 120.1 ?
    C7 C6 C5 . . 120.0(3) ?
    C7 C6 C8 . . 121.8(3) ?
    C5 C6 C8 . . 118.2(3) ?
    O1 C7 C6 . . 120.2(3) ?
    O1 C7 C2 . . 119.9(3) ?
    C6 C7 C2 . . 119.7(3) ?
    O5 C8 C6 . . 123.2(3) ?
    O5 C8 H8 . . 118.4 ?
    C6 C8 H8 . . 118.4 ?
    O1 C9 C10 . . 113.4(2) ?
    O1 C9 H9A . . 108.9 ?
    C10 C9 H9A . . 108.9 ?
    O1 C9 H9B . . 108.9 ?
    C10 C9 H9B . . 108.9 ?
    H9A C9 H9B . . 107.7 ?
    O2 C10 C9 . . 108.3(2) ?
    O2 C10 H10A . . 110.0 ?
    C9 C10 H10A . . 110.0 ?
    O2 C10 H10B . . 110.0 ?
    C9 C10 H10B . . 110.0 ?
    H10A C10 H10B . . 108.4 ?
    O2 C11 C16 . . 119.1(3) ?
    O2 C11 C12 . . 120.4(3) ?
    C16 C11 C12 . . 120.4(3) ?
    O3 C12 C13 . . 125.5(3) ?
    O3 C12 C11 . . 115.5(3) ?
    C13 C12 C11 . . 119.0(3) ?
    C14 C13 C12 . . 120.4(4) ?
    C14 C13 H13 . . 119.8 ?
    C12 C13 H13 . . 119.8 ?
    C15 C14 C13 . . 120.7(4) ?
    C15 C14 H14 . . 119.6 ?
    C13 C14 H14 . . 119.6 ?
    C14 C15 C16 . . 120.9(4) ?
    C14 C15 H15 . . 119.6 ?
    C16 C15 H15 . . 119.6 ?
    C11 C16 C15 . . 118.6(3) ?
    C11 C16 C17 . . 121.3(3) ?
    C15 C16 C17 . . 120.1(3) ?
    O6 C17 C16 . . 124.3(4) ?
    O6 C17 H17 . . 117.8 ?
    C16 C17 H17 . . 117.8 ?
    O3 C18 H18A . . 109.5 ?
    O3 C18 H18B . . 109.5 ?
    H18A C18 H18B . . 109.5 ?
    O3 C18 H18C . . 109.5 ?
    H18A C18 H18C . . 109.5 ?
    H18B C18 H18C . . 109.5 ?
    C7 O1 C9 . . 114.8(2) ?
    C11 O2 C10 . . 114.8(2) ?
    C12 O3 C18 . . 117.6(3) ?
    C2 O4 C1 . . 117.4(2) ?
