# Supplementary material for: 1,2-Bis(2-meth­oxy-6-formyl­phen­oxy)ethane
Source: Acta Crystallogr Sect E Struct Rep Online. 2011 Jan 8;67(Pt 2):o306. doi: 10.1107/S1600536810054085 (PMC3051670; doi:10.1107/S1600536810054085)
Supplement: Supplementary file 2 [file e-67-0o306-Isup2.hkl]

# 
# h,k,l, Fc-squared, Fo-squared, sigma(Fo-squared) and status flag 
# 
data_I
_shelx_title ' P21n in P2(1)/n' 
_shelx_refln_list_code          4 
_shelx_F_calc_maximum      146.20 
_exptl_crystal_F_000       696.00 
_reflns_d_resolution_high  0.8412 
 
loop_ 
 _symmetry_equiv_pos_as_xyz 
 'x, y, z' 
 '-x+1/2, y+1/2, -z+1/2' 
 '-x, -y, -z' 
 'x-1/2, -y-1/2, z-1/2' 
 
_cell_length_a     4.1615 
_cell_length_b    30.1548 
_cell_length_c    12.9343 
_cell_angle_alpha  90.000 
_cell_angle_beta   96.817 
_cell_angle_gamma  90.000 
 
_shelx_F_squared_multiplier     1.000 
 
loop_ 
 _refln_index_h 
 _refln_index_k 
 _refln_index_l 
 _refln_F_squared_calc 
 _refln_F_squared_meas 
 _refln_F_squared_sigma 
 _refln_observed_status 
   2   0   0      199.90      224.78     11.88 o 
   4   0   0      263.32      264.49     36.86 o 
   1   1   0    11228.06    11724.45     64.67 o 
   2   1   0      318.32      298.56      8.15 o 
   3   1   0      150.33      149.90      9.51 o 
   4   1   0       33.48       62.16     29.87 o 
   1   2   0     5564.14     5390.73     29.51 o 
   2   2   0       59.72       73.03      5.69 o 
   3   2   0       50.07       50.37      7.79 o 
   4   2   0        0.33       18.11     21.72 o 
   1   3   0     8124.81     7905.15     73.89 o 
   2   3   0        0.52       -1.03      3.64 o 
   3   3   0      284.75      267.79     12.66 o 
   4   3   0       26.37       29.12     13.76 o 
   0   4   0    18106.99    22319.04    199.08 o 
   1   4   0     4527.25     4626.62     27.93 o 
   2   4   0     1106.12     1123.97     14.75 o 
   3   4   0      123.33      120.15      9.72 o 
   4   4   0       37.31       37.87     13.80 o 
   1   5   0     8872.86     8691.36     49.89 o 
   2   5   0      428.97      401.32      9.36 o 
   3   5   0       80.43       73.27      9.73 o 
   4   5   0        0.34       24.41     16.72 o 
   0   6   0      490.84      446.28      8.39 o 
   1   6   0      201.05      200.59      6.17 o 
   2   6   0       81.59       93.04      8.05 o 
   3   6   0       35.57       41.01      7.81 o 
   4   6   0       11.24       20.31     12.31 o 
   1   7   0     1212.40     1094.65     15.28 o 
   2   7   0     3711.24     3615.57     30.82 o 
   3   7   0      139.32      128.06     12.31 o 
   4   7   0        0.02       13.74     13.75 o 
   0   8   0     2311.29     2300.68     23.09 o 
   1   8   0     2586.16     2407.87     23.77 o 
   2   8   0     1456.03     1388.23     16.42 o 
   3   8   0      917.93      964.00     19.07 o 
   4   8   0        0.32       -7.15     11.59 o 
   1   9   0       28.42       28.53      5.47 o 
   2   9   0      919.06      873.89     12.91 o 
   3   9   0      142.88      167.76     13.09 o 
   4   9   0       35.29       44.41     14.49 o 
   0  10   0     1963.17     1830.90     21.60 o 
   1  10   0     1512.26     1391.80     19.05 o 
   2  10   0        0.00        0.92      4.76 o 
   3  10   0       37.77       32.48      9.03 o 
   4  10   0       18.71       14.91     13.54 o 
   1  11   0     1255.79     1236.69     21.74 o 
   2  11   0     1361.30     1343.30     18.47 o 
   3  11   0      570.74      570.86     18.16 o 
   4  11   0        4.43        5.99     12.54 o 
   0  12   0      522.01      508.62     16.56 o 
   1  12   0      324.10      328.55     19.69 o 
   2  12   0       41.39       38.32      7.91 o 
   3  12   0      758.90      749.40     20.66 o 
   4  12   0       67.48       59.78     16.20 o 
   1  13   0      138.17      151.98     12.18 o 
   2  13   0      195.50      213.60     17.95 o 
   3  13   0      122.48      155.06     13.87 o 
   4  13   0       46.59       32.55     14.42 o 
   0  14   0     6276.15     6642.27     78.66 o 
   1  14   0      409.13      366.23     19.53 o 
   2  14   0      140.23      161.41     11.99 o 
   3  14   0       52.48       63.89     11.56 o 
   4  14   0        0.24       -9.71     12.58 o 
   1  15   0      546.93      512.22     15.56 o 
   2  15   0       39.41       37.11      8.39 o 
   3  15   0      179.30      186.97     15.11 o 
   4  15   0       27.87        9.70     13.44 o 
   0  16   0     2025.37     1839.53     35.40 o 
   1  16   0      263.34      351.43     23.36 o 
   2  16   0       59.81       56.50      9.64 o 
   3  16   0        9.22       14.23      9.32 o 
   4  16   0      142.07      148.22     21.62 o 
   1  17   0      126.31      136.19     12.89 o 
   2  17   0      129.46      124.12     16.64 o 
   3  17   0       48.86       41.80     10.55 o 
   4  17   0       18.57       21.67     14.52 o 
   0  18   0     1380.54     1483.29     25.64 o 
   1  18   0      152.78      183.23     11.87 o 
   2  18   0      138.46      169.19     18.65 o 
   3  18   0       21.15       23.10     10.56 o 
   4  18   0        3.47       15.01     17.83 o 
   1  19   0      289.13      296.97     18.51 o 
   2  19   0       32.94       38.61      9.88 o 
   3  19   0       10.44        6.39      9.69 o 
   4  19   0        4.14        9.29     13.85 o 
   0  20   0       37.91       48.84     10.40 o 
   1  20   0       76.99       68.76      9.67 o 
   2  20   0       28.58       46.85     10.56 o 
   3  20   0      232.09      233.68     18.55 o 
   4  20   0        0.27       16.79     26.40 o 
   1  21   0      400.30      412.92     34.73 o 
   2  21   0      200.46      203.15     19.90 o 
   3  21   0      219.68      207.73     17.53 o 
   0  22   0      556.73      549.60     32.45 o 
   1  22   0       92.92      106.34     11.92 o 
   2  22   0      552.73      560.73     32.35 o 
   3  22   0      165.83      188.77     29.30 o 
   1  23   0       58.38       58.28     12.83 o 
   2  23   0       88.61       85.02     15.55 o 
   3  23   0       83.97       70.39     14.35 o 
   0  24   0      178.76      170.32     75.73 o 
   1  24   0        0.38       -6.04      9.99 o 
   2  24   0        0.25       -8.04      9.27 o 
   3  24   0       80.44       64.09     15.99 o 
   1  25   0       19.83       32.56     18.46 o 
   2  25   0       16.56       11.49     10.56 o 
   3  25   0       14.36       14.03     12.17 o 
   0  26   0       42.50       37.56     19.76 o 
   1  26   0        0.53        0.04     14.18 o 
   2  26   0       52.87       34.02     12.12 o 
   3  26   0       41.87       49.65     18.04 o 
   1  27   0        0.03        1.04     12.50 o 
   2  27   0       21.20       19.35     14.16 o 
   3  27   0       46.83       51.66     14.49 o 
   0  28   0      179.20      141.12     48.79 o 
   1  28   0        0.10       13.72     11.50 o 
   2  28   0        0.15        9.83     13.48 o 
   3  28   0        3.69       26.54     22.76 o 
   1  29   0       29.45       34.03     13.11 o 
   2  29   0        7.66        1.90     18.16 o 
   0  30   0       27.73       20.28     20.23 o 
   1  30   0        6.89       35.58     14.47 o 
   2  30   0       14.43       22.61     12.80 o 
   1  31   0       18.89       12.68     13.68 o 
   2  31   0        0.14       16.49     12.61 o 
   0  32   0      150.50      173.64     36.94 o 
   1  32   0       30.71       19.68     13.93 o 
   2  32   0        0.07       18.59     16.45 o 
   1  33   0        9.58       22.97     15.07 o 
   0  34   0        0.65       18.32     21.13 o 
   1  34   0        4.79       12.41     13.22 o 
   1  35   0        7.47       17.81     14.52 o 
  -3   0   1      107.75      113.26     12.41 o 
  -1   0   1     1455.55     1427.15     17.63 o 
   1   0   1     2230.44     2090.17     21.62 o 
   3   0   1       75.85       80.34     11.34 o 
  -4   1   1        0.23        2.65     10.00 o 
  -3   1   1        6.28        2.64      5.62 o 
  -2   1   1       10.62        3.68      4.03 o 
  -1   1   1     3946.57     3838.06     22.58 o 
   1   1   1     2066.91     2027.38     15.77 o 
   2   1   1      212.61      216.22      8.55 o 
   3   1   1      162.28      166.68     10.12 o 
   4   1   1       29.61       39.08     15.02 o 
  -4   2   1        5.74       -3.61     11.38 o 
  -3   2   1      181.96      185.20     10.55 o 
  -2   2   1      132.02      128.34      7.10 o 
  -1   2   1      537.17      492.39      9.29 o 
   1   2   1      608.44      581.44      8.39 o 
   2   2   1        0.09       -1.78      3.98 o 
   3   2   1        5.43        2.15      6.06 o 
   4   2   1      138.81      157.37     29.54 o 
  -4   3   1        8.37       23.39      9.04 o 
  -3   3   1       10.08       15.12      6.31 o 
  -2   3   1      417.64      419.90      9.53 o 
  -1   3   1    15464.23    16382.35     68.23 o 
   0   3   1      135.95      132.73      4.15 o 
   1   3   1     3215.52     3224.20     21.37 o 
   2   3   1        7.68        4.09      4.20 o 
   3   3   1      441.88      400.61     12.72 o 
   4   3   1       36.32       57.11     25.33 o 
  -4   4   1        5.76       10.62     13.92 o 
  -3   4   1      107.21      118.01      9.05 o 
  -2   4   1     1821.50     1815.03     19.03 o 
  -1   4   1     3624.74     3280.18     23.27 o 
   0   4   1      483.13      435.00      5.94 o 
   1   4   1     6634.25     6547.40     35.00 o 
   2   4   1      596.75      623.76     12.55 o 
   3   4   1       16.10       20.53      7.58 o 
   4   4   1        0.91       10.77     11.98 o 
  -4   5   1        2.78        5.81     11.15 o 
  -3   5   1      241.97      274.12     19.39 o 
  -2   5   1     1067.58     1095.66     15.96 o 
  -1   5   1     6393.16     5998.15     44.13 o 
   0   5   1       18.89       17.30      2.57 o 
   1   5   1      820.05      766.09     10.09 o 
   2   5   1       23.12       18.79      4.86 o 
   3   5   1       74.80       80.85      9.21 o 
   4   5   1        8.73       39.16     15.11 o 
  -4   6   1        4.19       18.08      9.35 o 
  -3   6   1      189.66      206.12     11.74 o 
  -2   6   1       10.26        8.84      4.24 o 
  -1   6   1       51.20       57.09      5.71 o 
   0   6   1     1182.42     1024.46      9.67 o 
   1   6   1      277.53      238.52     11.57 o 
   2   6   1      510.26      478.37     10.28 o 
   3   6   1      156.70      155.23     15.51 o 
   4   6   1        9.50       31.61     14.97 o 
  -4   7   1       21.19       24.18     10.14 o 
  -3   7   1       62.22       76.46      9.07 o 
  -2   7   1       33.27       37.90      5.14 o 
  -1   7   1      312.89      257.54      8.44 o 
   0   7   1       56.73       71.98      6.20 o 
   1   7   1       46.89       44.95      4.54 o 
   2   7   1      371.36      361.12      9.26 o 
   3   7   1      249.39      238.61     32.25 o 
   4   7   1        3.75       37.08     18.43 o 
  -4   8   1       62.83       80.11     12.33 o 
  -3   8   1       11.93       13.05      7.17 o 
  -2   8   1      919.51      881.97     13.22 o 
  -1   8   1        0.14       -4.01      4.01 o 
   0   8   1    10867.20    11162.34     53.33 o 
   1   8   1      798.65      721.60     10.75 o 
   2   8   1     2359.42     2280.64     21.74 o 
   3   8   1       23.28       15.57      8.07 o 
   4   8   1       78.67       98.49     19.15 o 
  -4   9   1        6.63       30.15     10.79 o 
  -3   9   1       77.06       77.62     10.70 o 
  -2   9   1        1.46       -4.22      4.22 o 
  -1   9   1        0.51       -4.06      4.06 o 
   0   9   1      452.42      427.25      7.57 o 
   1   9   1      839.74      794.54     11.50 o 
   2   9   1     1627.76     1629.41     20.47 o 
   3   9   1       23.81       18.31      8.98 o 
   4   9   1        0.84       -1.17     14.46 o 
  -4  10   1        0.00        2.91      9.77 o 
  -3  10   1       16.62        0.66      7.86 o 
  -2  10   1       86.40       96.14      9.20 o 
  -1  10   1      222.36      242.94     10.34 o 
   0  10   1     1504.08     1331.19     13.23 o 
   1  10   1      214.44      255.33     10.16 o 
   2  10   1        8.63       19.38      5.37 o 
   3  10   1        2.91        8.80      8.78 o 
   4  10   1        2.65        0.17     22.46 o 
  -4  11   1       54.28       50.17     12.11 o 
  -3  11   1       28.86       30.86      9.97 o 
  -2  11   1       83.08       97.90      9.59 o 
  -1  11   1     2120.86     2029.05     23.96 o 
   0  11   1      314.97      306.71      7.15 o 
   1  11   1      800.29      750.62     11.44 o 
   2  11   1       15.85        6.45      5.05 o 
   3  11   1      191.80      196.47     16.59 o 
   4  11   1       18.57       14.87     18.78 o 
  -4  12   1       11.45       -0.22     10.16 o 
  -3  12   1      134.70      150.22     25.46 o 
  -2  12   1      246.55      233.37     15.48 o 
  -1  12   1      424.69      415.10     11.86 o 
   0  12   1       88.55      121.87      8.49 o 
   1  12   1      171.10      182.07      8.61 o 
   2  12   1       17.28       24.24      7.40 o 
   3  12   1      211.08      241.88     33.18 o 
   4  12   1      153.55      126.09     29.54 o 
  -4  13   1       20.31        7.04     11.57 o 
  -3  13   1       22.78       22.54      9.60 o 
  -2  13   1      193.58      220.85     13.06 o 
  -1  13   1      475.84      448.54     10.30 o 
   0  13   1      582.17      625.29     10.23 o 
   1  13   1      453.66      442.08     10.75 o 
   2  13   1       23.17       23.36      8.23 o 
   3  13   1      549.61      516.01     22.46 o 
   4  13   1       33.68       40.71     21.30 o 
  -4  14   1        5.32        6.04     11.93 o 
  -3  14   1       60.06       61.39     11.43 o 
  -2  14   1      291.16      261.38     18.91 o 
  -1  14   1      381.52      379.02     10.03 o 
   0  14   1      139.76      171.90      9.53 o 
   1  14   1      619.97      603.84     14.70 o 
   2  14   1       32.79       21.71      7.60 o 
   3  14   1        3.69        1.85      9.49 o 
   4  14   1       42.64       35.48     16.99 o 
  -4  15   1        2.02       10.36     12.83 o 
  -3  15   1       80.86       95.78     12.32 o 
  -2  15   1      220.95      266.33     14.90 o 
  -1  15   1      956.65      975.34     18.71 o 
   0  15   1      281.52      286.49     16.15 o 
   1  15   1      210.68      200.25     12.36 o 
   2  15   1       52.18       45.41      9.04 o 
   3  15   1       14.93       18.34     10.96 o 
   4  15   1       13.19       -1.03     15.41 o 
  -4  16   1        3.24      -12.25     21.28 o 
  -3  16   1        0.27       -3.01      8.60 o 
  -2  16   1       85.22       93.31     10.96 o 
  -1  16   1       39.40       32.89      8.76 o 
   0  16   1      713.26      699.60     12.02 o 
   1  16   1      208.68      223.08     18.56 o 
   2  16   1       55.36       62.62     13.45 o 
   3  16   1        0.06       -0.87     10.50 o 
   4  16   1       36.87       51.62     32.54 o 
  -4  17   1      107.95       87.05     21.70 o 
  -3  17   1        0.75       -4.02      8.70 o 
  -2  17   1       29.41       33.10      9.19 o 
  -1  17   1       95.90      110.76     11.90 o 
   0  17   1      357.25      407.73     18.09 o 
   1  17   1       45.63       63.99      9.50 o 
   2  17   1      163.36      182.59     14.71 o 
   3  17   1       23.05        8.18      9.97 o 
   4  17   1        8.33       -9.53     26.58 o 
  -4  18   1       32.13       40.77     14.01 o 
  -3  18   1       99.58      118.62     13.85 o 
  -2  18   1       69.38       93.06     11.60 o 
  -1  18   1       56.80       63.51     10.76 o 
   0  18   1       81.79       98.08      7.18 o 
   1  18   1        0.26       15.87      7.78 o 
   2  18   1      256.70      273.24     23.46 o 
   3  18   1       18.70       19.68     10.31 o 
   4  18   1        6.78       15.65     17.06 o 
  -4  19   1        5.87       -4.77     16.87 o 
  -3  19   1      510.79      536.07     26.86 o 
  -2  19   1        7.31        8.96      8.47 o 
  -1  19   1        2.75        9.57      8.45 o 
   0  19   1        3.30        0.49      4.67 o 
   1  19   1      612.50      551.47     26.80 o 
   2  19   1       58.96       55.22     11.60 o 
   3  19   1       24.32       25.33     11.42 o 
   4  19   1       32.26       67.30     24.77 o 
  -4  20   1       18.01       -4.73     12.73 o 
  -3  20   1       14.34       15.09     10.17 o 
  -2  20   1      315.63      318.17     29.04 o 
  -1  20   1       20.42       18.59     10.17 o 
   0  20   1       33.76       33.30      6.09 o 
   1  20   1       46.37       59.61     10.26 o 
   2  20   1       13.23       20.34     10.70 o 
   3  20   1       71.87       72.28     14.25 o 
   4  20   1        3.41       20.35     28.41 o 
  -4  21   1       72.36       57.72     17.38 o 
  -3  21   1       65.25       74.99     13.16 o 
  -2  21   1       13.41        9.03      8.93 o 
  -1  21   1       68.35       99.77     11.21 o 
   0  21   1       23.94       10.61      8.94 o 
   1  21   1      234.02      239.67     14.57 o 
   2  21   1      550.18      552.66     36.64 o 
   3  21   1       19.58       22.70     16.75 o 
  -3  22   1       44.86       32.09     11.41 o 
  -2  22   1       83.67       85.66     14.16 o 
  -1  22   1       65.23       78.98     14.79 o 
   0  22   1       28.63       24.76      9.23 o 
   1  22   1        2.48       -7.42      7.99 o 
   2  22   1       50.41       65.63     12.10 o 
   3  22   1       64.48       76.33     20.24 o 
  -3  23   1      244.29      225.86     36.91 o 
  -2  23   1       28.34       34.87     12.35 o 
  -1  23   1       51.67       55.87     10.71 o 
   0  23   1        1.55       -7.94      7.94 o 
   1  23   1        0.00       -8.18      8.18 o 
   2  23   1       99.25      117.14     14.06 o 
   3  23   1       14.26       23.97     12.17 o 
  -3  24   1        1.59        3.05     12.28 o 
  -2  24   1       14.96        0.09     11.03 o 
  -1  24   1       50.08       39.97     10.55 o 
   0  24   1      133.59      149.41     18.52 o 
   1  24   1        9.86       -3.67      8.58 o 
   2  24   1       90.97      118.72     14.00 o 
   3  24   1       33.35       14.65     12.02 o 
  -3  25   1        0.33      -10.57     10.57 o 
  -2  25   1       18.28       12.56     11.98 o 
  -1  25   1        2.26       -2.45      8.67 o 
   0  25   1       39.92       43.82     14.73 o 
   1  25   1       51.52       30.77     12.96 o 
   2  25   1      297.12      317.75     24.47 o 
   3  25   1       23.46       26.24     21.94 o 
  -3  26   1        1.86        8.51     13.28 o 
  -2  26   1        0.40      -13.65     13.65 o 
  -1  26   1        1.96       -2.10     10.25 o 
   0  26   1       57.65       76.88     15.78 o 
   1  26   1       12.22        1.47     11.51 o 
   2  26   1        0.78        7.02     11.43 o 
   3  26   1        0.12       14.61     16.16 o 
  -3  27   1        1.26       28.59     14.67 o 
  -2  27   1        1.29       10.96     14.63 o 
  -1  27   1       50.45       36.96     15.39 o 
   0  27   1      104.76       92.36     24.86 o 
   1  27   1        2.52        6.66     17.32 o 
   2  27   1       28.64       36.26     15.15 o 
   3  27   1        4.47       15.46     16.91 o 
  -3  28   1        2.07       24.02     13.36 o 
  -2  28   1        4.93       -1.66     11.09 o 
  -1  28   1       19.89        5.39     11.42 o 
   0  28   1       24.39       17.68     14.05 o 
   1  28   1       24.72       28.28     14.09 o 
   2  28   1        0.68        5.49     10.40 o 
   3  28   1        1.42       11.14     14.93 o 
  -2  29   1        0.23       -8.84      9.86 o 
  -1  29   1      175.45      138.47     17.11 o 
   0  29   1       22.11       21.59     13.35 o 
   1  29   1        7.17       22.64     14.75 o 
   2  29   1        8.49        1.49     14.97 o 
  -2  30   1        0.22       14.08     16.35 o 
  -1  30   1       36.60       24.57     15.10 o 
   0  30   1      113.80      134.38     19.86 o 
   1  30   1       54.86       62.45     17.51 o 
   2  30   1        6.59       25.88     13.29 o 
  -2  31   1        1.89        1.25     12.16 o 
  -1  31   1        6.63       -9.84     11.80 o 
   0  31   1      149.20      146.03     27.73 o 
   1  31   1       13.71       30.45     14.66 o 
   2  31   1       25.28       44.52     19.16 o 
  -2  32   1       11.39        8.55     13.90 o 
  -1  32   1        6.67        3.23     13.59 o 
   0  32   1        8.46       21.17     19.95 o 
   1  32   1        0.27       13.50     14.26 o 
   2  32   1        0.01        4.97     19.25 o 
  -1  33   1       10.62       32.22     14.68 o 
   0  33   1        0.83       -3.35     12.51 o 
   1  33   1        2.64       17.36     13.53 o 
  -1  34   1       20.45       26.22     19.07 o 
   0  34   1       23.03       27.36     14.21 o 
   1  34   1        3.37       20.50     15.82 o 
  -1  35   1        0.02       22.48     15.46 o 
   0  35   1        1.27        6.64     14.03 o 
  -4   0   2       45.23       21.25     18.41 o 
  -2   0   2     2938.98     2682.57     33.61 o 
   0   0   2    11035.45    11751.61    106.06 o 
   2   0   2       10.29       13.04      6.30 o 
   4   0   2      118.65      106.87     27.12 o 
  -4   1   2        7.78        0.98     10.88 o 
  -3   1   2       28.48       27.25      6.86 o 
  -2   1   2      618.96      607.68     15.14 o 
  -1   1   2     2331.25     2311.64     18.15 o 
   0   1   2      987.36      927.37      9.61 o 
   1   1   2     6176.66     5702.66     33.61 o 
   2   1   2       34.19       23.75      4.69 o 
   3   1   2        1.54        4.61      7.08 o 
   4   1   2       25.07       14.54     13.71 o 
  -4   2   2        0.84        4.50     10.96 o 
  -3   2   2       12.41       10.45      6.12 o 
  -2   2   2      304.44      289.31     10.00 o 
  -1   2   2    21374.42    24188.62    147.24 o 
   0   2   2       37.89       45.88      3.13 o 
   1   2   2      292.39      254.88      6.28 o 
   2   2   2        8.06        5.22      4.18 o 
   3   2   2        3.33       -6.74      6.74 o 
   4   2   2        6.84       13.38     14.12 o 
  -4   3   2       30.02       27.72     12.21 o 
  -3   3   2        0.37       14.25      6.77 o 
  -2   3   2        1.43       -0.44      4.31 o 
  -1   3   2     1047.17      984.88     11.05 o 
   0   3   2      967.91      853.71      8.26 o 
   1   3   2      321.55      319.44      7.98 o 
   2   3   2      106.01      125.87     13.54 o 
   3   3   2        9.34        6.44      7.42 o 
   4   3   2       51.72       74.40     21.32 o 
  -4   4   2       93.77       70.27     12.32 o 
  -3   4   2       42.03       63.63      8.54 o 
  -2   4   2      175.22      218.21      9.64 o 
  -1   4   2     5547.19     5192.20     38.25 o 
   0   4   2     1431.36     1314.79     11.03 o 
   1   4   2      299.45      283.85      6.87 o 
   2   4   2      275.57      309.42     10.54 o 
   3   4   2       80.78      105.49     11.31 o 
   4   4   2      104.83      130.82     30.02 o 
  -4   5   2        1.18       -1.44     11.72 o 
  -3   5   2       26.42       20.65      8.30 o 
  -2   5   2        0.16       -3.83      3.83 o 
  -1   5   2        0.06       -1.38      3.47 o 
   0   5   2       29.22       22.02      3.66 o 
   1   5   2     1535.55     1465.48     13.77 o 
   2   5   2      113.06      119.34      7.16 o 
   3   5   2       37.84       26.74      8.59 o 
   4   5   2        7.40       31.38     15.21 o 
  -4   6   2        8.24       24.00     10.56 o 
  -3   6   2       14.25       19.31      9.45 o 
  -2   6   2      562.47      594.12     11.82 o 
  -1   6   2      402.50      382.77      7.62 o 
   0   6   2     2377.59     2160.80     15.95 o 
   1   6   2     1713.55     1580.10     14.65 o 
   2   6   2     1018.92     1051.53     14.80 o 
   3   6   2       18.74       23.73      8.60 o 
   4   6   2        4.95       32.67     15.39 o 
  -4   7   2        7.69       17.16     10.72 o 
  -3   7   2       79.22       79.30     10.31 o 
  -2   7   2      136.78      144.70      7.85 o 
  -1   7   2       24.21       29.46      4.21 o 
   0   7   2      121.01      124.61      6.62 o 
   1   7   2     3368.22     3252.06     22.51 o 
   2   7   2      401.15      400.43      9.98 o 
   3   7   2       97.96       83.20     10.56 o 
   4   7   2        0.37       17.58     17.81 o 
  -4   8   2        1.92        1.12      9.56 o 
  -3   8   2      118.43      116.85     10.23 o 
  -2   8   2        2.88       -3.94      3.94 o 
  -1   8   2       69.36       84.68      7.36 o 
   0   8   2      198.39      201.31      9.45 o 
   1   8   2       83.18       96.21      7.05 o 
   2   8   2     2797.44     2780.15     24.78 o 
   3   8   2       27.75       21.65      8.53 o 
   4   8   2        1.23        7.36     14.65 o 
  -4   9   2        1.02        1.79     10.00 o 
  -3   9   2      467.30      473.03     16.37 o 
  -2   9   2        0.42        2.07      4.03 o 
  -1   9   2      100.16      113.46      5.85 o 
   0   9   2       81.07       86.73      5.31 o 
   1   9   2      229.51      228.91     10.69 o 
   2   9   2        0.63       -2.21      4.56 o 
   3   9   2      107.87       94.58     13.16 o 
   4   9   2        1.94        6.82     15.04 o 
  -4  10   2       28.58       28.40     13.55 o 
  -3  10   2        7.29        5.55      9.26 o 
  -2  10   2      697.07      649.07     12.26 o 
  -1  10   2       20.09       27.09      5.28 o 
   0  10   2       64.64       60.80      5.36 o 
   1  10   2      206.22      206.81     15.82 o 
   2  10   2      141.31      174.66      9.29 o 
   3  10   2       60.83       54.74     12.05 o 
   4  10   2       72.43       97.39     21.59 o 
  -4  11   2       33.14       27.66     12.69 o 
  -3  11   2       36.04       43.11      9.91 o 
  -2  11   2      106.85      116.02      8.05 o 
  -1  11   2      161.25      175.87      8.51 o 
   0  11   2      120.12      136.93      6.35 o 
   1  11   2        2.06       -0.44      3.64 o 
   2  11   2       32.92       31.05      6.14 o 
   3  11   2        8.29       28.76     10.91 o 
   4  11   2       12.53       14.96     16.34 o 
  -4  12   2       10.95       -0.87     11.92 o 
  -3  12   2        0.28        1.54      8.12 o 
  -2  12   2      419.91      415.13     20.34 o 
  -1  12   2       12.29        1.05      4.96 o 
   0  12   2      318.50      297.42     15.90 o 
   1  12   2      763.34      623.60     10.26 o 
   2  12   2      297.88      315.99     23.20 o 
   3  12   2      129.94      113.53     19.09 o 
   4  12   2        4.05       28.18     17.39 o 
  -4  13   2        4.83       -7.07     12.35 o 
  -3  13   2        1.10        3.56      8.55 o 
  -2  13   2       21.56       31.57      9.00 o 
  -1  13   2      146.73      161.25      9.03 o 
   0  13   2       75.86       84.90      5.93 o 
   1  13   2      238.17      230.96     10.31 o 
   2  13   2        5.01       -1.24      6.96 o 
   3  13   2       43.41       76.32     17.22 o 
   4  13   2       16.77       31.20     17.43 o 
  -4  14   2        9.37        2.56     12.72 o 
  -3  14   2        9.87        4.83      9.14 o 
  -2  14   2       54.98       57.47     10.32 o 
  -1  14   2      196.32      213.21      9.89 o 
   0  14   2     1820.01     1769.11     18.22 o 
   1  14   2       11.45       11.78      4.15 o 
   2  14   2        2.38       -1.56      7.11 o 
   3  14   2       57.17       74.66     13.37 o 
   4  14   2       37.08       65.53     20.39 o 
  -4  15   2        1.87       12.55     12.94 o 
  -3  15   2        0.42       -4.24      8.60 o 
  -2  15   2       88.91      111.28     12.91 o 
  -1  15   2      400.53      390.80     11.31 o 
   0  15   2      427.88      407.69      9.56 o 
   1  15   2      168.05      148.82      7.83 o 
   2  15   2       52.07       40.37      9.24 o 
   3  15   2       17.57       18.35     11.22 o 
   4  15   2       65.35       52.86     18.62 o 
  -4  16   2        1.32        3.13     12.17 o 
  -3  16   2       36.92       49.46     14.52 o 
  -2  16   2        3.22       -7.87      7.87 o 
  -1  16   2     1332.43     1343.47     19.82 o 
   0  16   2       12.30       14.02      4.81 o 
   1  16   2       65.28       80.21      9.01 o 
   2  16   2       98.29       81.63     12.39 o 
   3  16   2        3.62        0.06     10.09 o 
   4  16   2        4.31       32.19     23.89 o 
  -4  17   2        4.40       30.02     15.30 o 
  -3  17   2       85.08       71.15     12.92 o 
  -2  17   2      103.49      127.01     20.84 o 
  -1  17   2       33.83       29.24      7.89 o 
   0  17   2        9.29        2.34      5.21 o 
   1  17   2       65.91       68.51      9.21 o 
   2  17   2      207.44      211.42     14.53 o 
   3  17   2        0.01        0.65      9.99 o 
   4  17   2       19.99       49.39     19.53 o 
  -4  18   2       38.43       40.95     21.01 o 
  -3  18   2       10.05       24.48     11.27 o 
  -2  18   2      238.58      216.05     22.29 o 
  -1  18   2       16.39       16.84      7.60 o 
   0  18   2      539.92      538.00     13.95 o 
   1  18   2       10.99       14.52      7.43 o 
   2  18   2      398.45      411.89     23.24 o 
   3  18   2       10.19       13.44     11.98 o 
   4  18   2        0.35       -9.46     18.22 o 
  -4  19   2        1.92       16.61     14.26 o 
  -3  19   2      212.30      240.15     34.12 o 
  -2  19   2        9.53       11.70     10.23 o 
  -1  19   2       58.70       60.52      9.50 o 
   0  19   2       18.64       16.08      5.40 o 
   1  19   2     1183.82     1074.84     22.10 o 
   2  19   2       36.41       44.79     12.04 o 
   3  19   2        1.11        3.27     10.40 o 
   4  19   2       15.71       16.96     18.39 o 
  -4  20   2        8.07        6.45     13.44 o 
  -3  20   2       26.24       23.92     12.03 o 
  -2  20   2        8.02       14.57      9.55 o 
  -1  20   2       19.36       22.73      8.57 o 
   0  20   2      110.92      129.01      8.50 o 
   1  20   2       17.68       14.75      8.04 o 
   2  20   2      171.88      172.30     24.12 o 
   3  20   2        2.77        7.85     12.95 o 
  -4  21   2        1.27        0.90     14.24 o 
  -3  21   2        2.95        6.87     11.12 o 
  -2  21   2        2.45        3.54      9.33 o 
  -1  21   2        0.18       -9.26      9.26 o 
   0  21   2       72.80       83.92     11.92 o 
   1  21   2       26.68       31.93      9.45 o 
   2  21   2       40.74       39.56     11.12 o 
   3  21   2       16.96       25.20     12.64 o 
  -3  22   2        0.22       -0.43     11.40 o 
  -2  22   2      111.85      111.23     14.57 o 
  -1  22   2       35.39       34.94      9.98 o 
   0  22   2       27.36       30.13     15.13 o 
   1  22   2      311.41      345.63     23.92 o 
   2  22   2     1013.93      964.24     27.99 o 
   3  22   2       75.98       74.75     14.54 o 
  -3  23   2       58.32       65.42     13.14 o 
  -2  23   2       89.12       88.35     14.15 o 
  -1  23   2      122.46      103.48     14.20 o 
   0  23   2       21.57       22.74      9.68 o 
   1  23   2      379.53      424.33     28.97 o 
   2  23   2       96.24      119.44     13.39 o 
   3  23   2        0.18       18.12     11.90 o 
  -3  24   2       17.31        7.92     19.15 o 
  -2  24   2       53.08       56.75     12.14 o 
  -1  24   2       43.66       43.92     10.49 o 
   0  24   2      209.89      234.82     24.29 o 
   1  24   2      135.10      125.88     15.72 o 
   2  24   2      124.26       88.26     13.08 o 
   3  24   2        3.11        7.76     15.79 o 
  -3  25   2        1.68       10.89     10.76 o 
  -2  25   2       22.79       21.45     10.66 o 
  -1  25   2        0.16       -6.24      8.82 o 
   0  25   2        5.12       -4.37     16.87 o 
   1  25   2      239.10      251.22     20.39 o 
   2  25   2        0.37        5.73      9.73 o 
   3  25   2       16.63       19.35     12.24 o 
  -3  26   2       11.73       29.77     11.56 o 
  -2  26   2       31.48       38.30     11.63 o 
  -1  26   2        0.02       -2.37     10.38 o 
   0  26   2        0.07       -5.86     20.38 o 
   1  26   2       88.44       76.36     14.80 o 
   2  26   2       19.07        6.58     10.02 o 
   3  26   2        9.81       11.80     13.81 o 
  -3  27   2       10.78        7.08     13.63 o 
  -2  27   2        5.68       17.30     10.03 o 
  -1  27   2        0.56        6.43     11.69 o 
   0  27   2      178.46      156.04     29.39 o 
   1  27   2        0.47       -6.66     10.62 o 
   2  27   2       38.70       25.70     11.71 o 
   3  27   2       23.13       17.79     13.63 o 
  -3  28   2        7.98       20.46     12.53 o 
  -2  28   2       15.91       33.92     11.78 o 
  -1  28   2        1.99        1.87     11.03 o 
   0  28   2        7.69      -10.40     11.20 o 
   1  28   2        1.27        9.63     11.47 o 
   2  28   2        6.96       21.86     11.88 o 
  -2  29   2        3.12       20.34     11.70 o 
  -1  29   2      129.17      139.32     24.29 o 
   0  29   2       62.94       59.95     15.87 o 
   1  29   2       23.21        9.11     12.56 o 
   2  29   2        0.73       18.18     13.21 o 
  -2  30   2       74.58       85.26     16.85 o 
  -1  30   2      266.46      344.91     43.16 o 
   0  30   2       90.55       83.90     17.87 o 
   1  30   2        1.44       13.86     16.12 o 
   2  30   2        2.13       36.77     13.72 o 
  -2  31   2        2.66        1.07     14.06 o 
  -1  31   2       82.98       89.31     25.02 o 
   0  31   2        0.03       -7.50     12.69 o 
   1  31   2       36.00       15.76     15.17 o 
   2  31   2        1.28        8.78     13.07 o 
  -2  32   2        0.00       19.99     15.17 o 
  -1  32   2       14.66       32.89     15.16 o 
   0  32   2        0.45       -1.32     13.15 o 
   1  32   2        1.86        1.10     13.67 o 
   2  32   2       18.71       34.52     17.49 o 
  -1  33   2       37.89       29.55     14.97 o 
   0  33   2        0.06       -4.03     12.88 o 
   1  33   2       21.46       36.39     15.40 o 
  -1  34   2        4.80        2.94     23.10 o 
   0  34   2        2.67       10.25     17.41 o 
   1  34   2        5.18       22.63     17.64 o 
   0  35   2        4.29       16.48     15.89 o 
  -3   0   3        3.79        3.92      8.76 o 
  -1   0   3     5107.32     5016.51     47.52 o 
   1   0   3        7.85        3.01      7.32 o 
   3   0   3       73.13       78.55     17.22 o 
  -4   1   3        5.82       20.45      9.71 o 
  -3   1   3        5.68        0.04      5.90 o 
  -2   1   3      804.43      822.22     14.05 o 
  -1   1   3     9009.36     9192.03     50.99 o 
   0   1   3     1822.13     1778.14     16.17 o 
   1   1   3     1309.34     1174.07     17.03 o 
   2   1   3      121.05      125.29      9.34 o 
   3   1   3       17.86       18.26      9.17 o 
   4   1   3       14.52        5.99     13.27 o 
  -4   2   3       47.48       52.86     10.70 o 
  -3   2   3       11.47        7.25      6.27 o 
  -2   2   3      638.10      658.71     11.98 o 
  -1   2   3     3238.38     2943.78     24.19 o 
   0   2   3      181.22      168.50      6.05 o 
   1   2   3       25.05       26.19      4.44 o 
   2   2   3      256.35      269.22     14.60 o 
   3   2   3      171.81      195.85     14.96 o 
   4   2   3       60.58       69.90     15.72 o 
  -4   3   3        2.68       17.20      9.46 o 
  -3   3   3      143.90      137.15     10.34 o 
  -2   3   3     1326.53     1333.77     16.73 o 
  -1   3   3     5259.90     4901.03     28.71 o 
   0   3   3      165.21      191.53      8.01 o 
   1   3   3      121.20      125.58      6.66 o 
   2   3   3      177.86      181.07     11.36 o 
   3   3   3        0.72        0.30      8.64 o 
   4   3   3      124.70      160.16     28.71 o 
  -4   4   3       57.68       41.73     10.01 o 
  -3   4   3        1.46       -2.87      6.06 o 
  -2   4   3      971.97      958.03     14.28 o 
  -1   4   3     1256.35     1156.09     13.53 o 
   0   4   3     4416.55     4106.41     24.19 o 
   1   4   3      241.02      249.02      8.09 o 
   2   4   3       42.73       50.93      5.62 o 
   3   4   3       57.06       60.41     15.90 o 
   4   4   3       16.34       30.14     12.62 o 
  -4   5   3       17.47        5.77     11.29 o 
  -3   5   3       31.24       40.65      7.90 o 
  -2   5   3       89.49      103.95      7.03 o 
  -1   5   3     1309.01     1266.27     13.56 o 
   0   5   3      367.20      337.05      9.00 o 
   1   5   3     4831.73     4636.09     42.24 o 
   2   5   3       93.10      103.53      6.94 o 
   3   5   3       16.74        7.27     13.50 o 
   4   5   3        1.87        5.31     21.22 o 
  -4   6   3        0.56       11.63     11.04 o 
  -3   6   3        5.23       -5.73      7.78 o 
  -2   6   3       47.41       44.49      6.13 o 
  -1   6   3      834.12      823.39     11.22 o 
   0   6   3     3347.76     2997.79     20.81 o 
   1   6   3        1.55        1.53      3.74 o 
   2   6   3      611.49      614.23     11.73 o 
   3   6   3       63.57       58.01     11.62 o 
   4   6   3        0.69        5.05     15.33 o 
  -4   7   3       41.21       33.44     13.36 o 
  -3   7   3      143.35      129.94     14.29 o 
  -2   7   3        5.21        2.36      4.48 o 
  -1   7   3       45.09       51.03      5.05 o 
   0   7   3       17.93       29.56      5.88 o 
   1   7   3       52.47       59.90      5.24 o 
   2   7   3      653.69      649.36     12.24 o 
   3   7   3       14.62       10.48      9.28 o 
   4   7   3        6.61       10.98     13.55 o 
  -4   8   3       14.32       14.44     14.18 o 
  -3   8   3        0.00       -5.57      7.92 o 
  -2   8   3       88.76      101.88      8.73 o 
  -1   8   3      363.97      309.60      7.79 o 
   0   8   3     2113.82     1867.68     16.84 o 
   1   8   3      512.78      509.14      9.54 o 
   2   8   3      376.41      402.14     10.22 o 
   3   8   3       60.00       69.32     15.41 o 
   4   8   3        0.00       15.66     15.56 o 
  -4   9   3        1.47        5.21      9.85 o 
  -3   9   3        0.46        4.52      9.19 o 
  -2   9   3      149.96      172.64     10.48 o 
  -1   9   3      238.26      249.90      7.79 o 
   0   9   3       23.03       29.93      4.58 o 
   1   9   3     4686.50     4687.26     30.71 o 
   2   9   3       76.03       75.44      8.66 o 
   3   9   3       14.61       27.30     10.63 o 
   4   9   3        0.15       -6.12     14.38 o 
  -4  10   3       21.10       36.93     11.91 o 
  -3  10   3       35.44       30.87     10.38 o 
  -2  10   3      284.71      308.03     15.18 o 
  -1  10   3        0.03       -3.80      3.80 o 
   0  10   3       26.31       27.96      4.60 o 
   1  10   3       19.14       26.68      5.09 o 
   2  10   3      167.39      173.34      9.63 o 
   3  10   3       21.28        3.67     12.28 o 
   4  10   3       16.17       19.67     16.72 o 
  -4  11   3       55.22       30.97     21.56 o 
  -3  11   3        8.88        2.79      9.48 o 
  -2  11   3       76.83       81.05      7.75 o 
  -1  11   3      647.66      615.36     10.63 o 
   0  11   3      434.12      422.36      9.16 o 
   1  11   3      852.52      781.48     12.42 o 
   2  11   3       63.46       79.04      7.83 o 
   3  11   3        5.75        8.44     12.97 o 
   4  11   3       13.31       19.94     17.47 o 
  -4  12   3        3.53       -4.01     12.59 o 
  -3  12   3       14.38        3.53      9.79 o 
  -2  12   3       80.17       94.03     11.77 o 
  -1  12   3       60.38       70.02      5.65 o 
   0  12   3      212.46      215.22      8.11 o 
   1  12   3      107.66      110.16      6.94 o 
   2  12   3        6.60        9.83      6.85 o 
   3  12   3       33.33       24.68     14.60 o 
   4  12   3       12.18       22.82     16.02 o 
  -4  13   3        0.49       -5.21     10.08 o 
  -3  13   3       54.93       59.66     11.35 o 
  -2  13   3      158.85      217.88     18.02 o 
  -1  13   3      962.64      929.71     12.96 o 
   0  13   3      256.88      252.66     11.38 o 
   1  13   3      655.13      608.49     11.39 o 
   2  13   3        0.04       -5.89      6.72 o 
   3  13   3        0.50       17.51     13.64 o 
   4  13   3        3.63        1.92     16.76 o 
  -4  14   3       29.83       23.09     12.36 o 
  -3  14   3       13.33       12.65      9.33 o 
  -2  14   3       57.87       54.49      9.61 o 
  -1  14   3        2.81       -0.51      5.58 o 
   0  14   3       46.12       49.93      5.76 o 
   1  14   3        6.67       -1.72      4.93 o 
   2  14   3       22.70       20.43      8.53 o 
   3  14   3       55.42       44.92     16.06 o 
   4  14   3       13.33       54.50     19.63 o 
  -4  15   3        0.05       20.03     12.44 o 
  -3  15   3       35.22       12.34      9.80 o 
  -2  15   3        0.00       -1.49      7.10 o 
  -1  15   3      994.63     1034.84     17.93 o 
   0  15   3       24.43       25.83      5.08 o 
   1  15   3       45.91       60.54      8.45 o 
   2  15   3       10.57       -2.90      8.14 o 
   3  15   3       19.45       19.58     11.47 o 
   4  15   3       30.70       41.48     18.98 o 
  -4  16   3       17.30       18.74     11.80 o 
  -3  16   3        0.01       -2.89      8.53 o 
  -2  16   3        1.14       -3.98      7.21 o 
  -1  16   3       13.29       22.73      6.94 o 
   0  16   3       98.94      120.72      7.68 o 
   1  16   3       15.02       30.10      6.53 o 
   2  16   3       66.07       59.53     10.14 o 
   3  16   3       72.64       84.12     14.39 o 
   4  16   3        0.30       -0.60     16.87 o 
  -4  17   3       31.54       27.98     12.25 o 
  -3  17   3        2.23       -0.68      9.06 o 
  -2  17   3      237.35      279.17     16.38 o 
  -1  17   3      214.78      240.07     13.52 o 
   0  17   3       32.91       22.97      5.70 o 
   1  17   3        5.63        4.44      7.23 o 
   2  17   3        0.25        2.88      8.50 o 
   3  17   3       71.22       72.04     14.09 o 
   4  17   3        1.72       -8.68     16.88 o 
  -4  18   3       69.91       63.50     14.18 o 
  -3  18   3       10.26       17.95     10.01 o 
  -2  18   3       91.61       86.18     12.60 o 
  -1  18   3       60.14       66.51      9.61 o 
   0  18   3       69.05       55.86      6.68 o 
   1  18   3       13.65        6.93      7.39 o 
   2  18   3       94.95      115.50     12.82 o 
   3  18   3       24.77       19.22     11.35 o 
   4  18   3        0.02       10.45     18.61 o 
  -4  19   3        8.00       34.59     12.40 o 
  -3  19   3       40.21       39.94     11.64 o 
  -2  19   3      195.14      191.14     20.42 o 
  -1  19   3       46.46       42.21      9.17 o 
   0  19   3        5.41        7.70      5.55 o 
   1  19   3      279.72      292.82     19.13 o 
   2  19   3      141.43      128.50     12.98 o 
   3  19   3        0.08        0.83     16.36 o 
  -4  20   3       18.06       37.04     13.78 o 
  -3  20   3        0.07        5.29     10.10 o 
  -2  20   3      129.77      133.91     14.15 o 
  -1  20   3      543.68      495.90     18.68 o 
   0  20   3       48.41       51.67      7.00 o 
   1  20   3       80.83       92.10     11.51 o 
   2  20   3      250.69      230.00     19.88 o 
   3  20   3       26.81       42.59     13.66 o 
  -3  21   3       74.87       68.04     17.88 o 
  -2  21   3        3.71       -0.87      8.41 o 
  -1  21   3       81.23      104.87     12.11 o 
   0  21   3      107.08      127.37     10.76 o 
   1  21   3      386.35      371.23     17.92 o 
   2  21   3       68.72       75.55     12.09 o 
   3  21   3       11.18       11.32     15.25 o 
  -3  22   3        7.58        8.77     10.48 o 
  -2  22   3        3.04        0.26      9.08 o 
  -1  22   3       52.09       55.54     13.14 o 
   0  22   3       38.59       25.83     10.10 o 
   1  22   3      353.23      358.55     33.06 o 
   2  22   3       59.08       48.51     11.50 o 
   3  22   3        0.14        5.29     11.63 o 
  -3  23   3       25.72       33.40     12.59 o 
  -2  23   3        0.03        7.65      9.31 o 
  -1  23   3       76.21       73.91     15.86 o 
   0  23   3        0.29       -8.82     10.29 o 
   1  23   3     1041.20      961.20     26.67 o 
   2  23   3       51.22       68.93     16.31 o 
   3  23   3        3.72       -1.01     11.15 o 
  -3  24   3       25.27       36.43     12.06 o 
  -2  24   3       59.13       67.72     13.26 o 
  -1  24   3       27.94       24.80     10.32 o 
   0  24   3        6.26        3.38     11.36 o 
   1  24   3        1.77        1.18      9.11 o 
   2  24   3      173.92      159.19     15.31 o 
   3  24   3        0.66       19.28     12.75 o 
  -3  25   3       11.03       16.01     11.83 o 
  -2  25   3       67.61       82.48     13.03 o 
  -1  25   3       79.91       69.89     11.71 o 
   0  25   3      197.45      210.38     23.09 o 
   1  25   3       25.79       22.70     12.13 o 
   2  25   3       98.43       74.25     13.32 o 
   3  25   3        6.89        9.21     15.06 o 
  -3  26   3        7.78       15.47     11.77 o 
  -2  26   3       64.55       67.64     13.35 o 
  -1  26   3      149.54      167.83     32.61 o 
   0  26   3       93.96       99.79     16.92 o 
   1  26   3        8.10       18.02     12.73 o 
   2  26   3       20.39       22.88     12.49 o 
   3  26   3        7.82       17.91     18.32 o 
  -3  27   3       60.86       59.07     17.48 o 
  -2  27   3        0.13       -5.41     10.45 o 
  -1  27   3       64.73       55.68     13.40 o 
   0  27   3       99.87      116.86     18.24 o 
   1  27   3        8.32        6.94     12.54 o 
   2  27   3        0.46       -4.14     11.06 o 
  -3  28   3       13.18        9.97     11.70 o 
  -2  28   3       23.44       47.93     13.25 o 
  -1  28   3       43.27       51.83     13.94 o 
   0  28   3       21.64       36.35     15.04 o 
   1  28   3       36.63       27.77     12.64 o 
   2  28   3        0.61        8.91     12.04 o 
  -2  29   3       98.36       98.97     14.89 o 
  -1  29   3        0.88       -0.70     11.70 o 
   0  29   3       11.61       21.79     14.62 o 
   1  29   3        1.87        0.19     12.50 o 
   2  29   3        2.24       14.16     15.96 o 
  -2  30   3       10.91       34.60     13.83 o 
  -1  30   3      124.72      135.41     27.11 o 
   0  30   3       20.33       34.67     15.21 o 
   1  30   3       66.80       73.58     15.99 o 
   2  30   3       40.31       49.42     17.48 o 
  -2  31   3        1.06       17.32     13.13 o 
  -1  31   3       17.94        1.19     17.32 o 
   0  31   3       19.05       28.32     15.21 o 
   1  31   3       54.68       84.07     18.59 o 
   2  31   3        0.56        7.96     14.63 o 
  -2  32   3       30.28       40.77     21.40 o 
  -1  32   3       19.34        7.66     14.01 o 
   0  32   3        0.69       11.32     13.93 o 
   1  32   3       14.82       43.64     15.57 o 
  -1  33   3        0.58       24.96     14.17 o 
   0  33   3        5.67       35.16     15.52 o 
   1  33   3        3.12        4.76     14.18 o 
  -1  34   3        2.03        3.89     17.93 o 
   0  34   3        9.46       20.23     14.44 o 
   1  34   3       18.52        7.64     13.54 o 
   0  35   3        2.29       23.98     14.81 o 
  -4   0   4       78.09       67.16     17.71 o 
  -2   0   4     3632.12     3470.68     46.99 o 
   0   0   4     1602.27     1634.30     20.28 o 
   2   0   4     1559.75     1479.77     34.47 o 
   4   0   4      202.98      149.62     31.79 o 
  -4   1   4       20.08       18.12      9.04 o 
  -3   1   4       14.52       16.04      7.05 o 
  -2   1   4      142.91      173.94      8.45 o 
  -1   1   4      213.59      202.67      8.58 o 
   0   1   4     5908.18     5548.11     36.08 o 
   1   1   4      272.22      283.26     10.53 o 
   2   1   4      437.79      434.57     13.98 o 
   3   1   4        4.80       11.97     11.13 o 
   4   1   4       62.47       70.53     18.52 o 
  -4   2   4       58.60       70.44     16.28 o 
  -3   2   4        0.04       -2.34      6.16 o 
  -2   2   4       60.62       71.70      7.67 o 
  -1   2   4      429.13      410.59      9.98 o 
   0   2   4       17.14       17.05      4.08 o 
   1   2   4      925.79      859.19     13.75 o 
   2   2   4       47.25       64.82      6.94 o 
   3   2   4        0.44       -5.53      8.72 o 
   4   2   4        2.19        1.46     13.94 o 
  -4   3   4       39.61       10.27      8.87 o 
  -3   3   4      162.94      165.47     11.41 o 
  -2   3   4      303.25      299.27      9.40 o 
  -1   3   4     3157.30     3010.83     27.64 o 
   0   3   4       17.94       11.75      3.99 o 
   1   3   4      102.62      113.32      8.60 o 
   2   3   4     1446.66     1460.33     20.73 o 
   3   3   4       37.15       37.20     11.04 o 
   4   3   4        7.96       14.27     13.20 o 
  -4   4   4        0.77        9.86      9.99 o 
  -3   4   4        1.68       -5.92      5.92 o 
  -2   4   4      462.96      453.39     10.47 o 
  -1   4   4     2019.81     1963.47     22.25 o 
   0   4   4       39.96       44.67      4.72 o 
   1   4   4     2386.73     2243.86     21.43 o 
   2   4   4       21.75       33.01      6.03 o 
   3   4   4      150.39      177.44     14.68 o 
   4   4   4       74.54       72.34     14.96 o 
  -4   5   4        4.38       13.66     12.71 o 
  -3   5   4       23.86       27.03      8.16 o 
  -2   5   4      375.48      336.19      9.75 o 
  -1   5   4     1381.75     1266.89     16.61 o 
   0   5   4       76.85       75.14      5.32 o 
   1   5   4       55.69       62.92      6.36 o 
   2   5   4      380.72      387.04     14.43 o 
   3   5   4      106.50      107.41     13.53 o 
   4   5   4        0.21        9.54     18.75 o 
  -4   6   4      145.05      108.55     17.57 o 
  -3   6   4        0.29       -8.31      8.88 o 
  -2   6   4      390.07      379.31     10.89 o 
  -1   6   4      175.32      207.92      9.78 o 
   0   6   4      661.78      622.32     10.04 o 
   1   6   4        3.16       12.99      4.08 o 
   2   6   4       44.60       41.44      7.78 o 
   3   6   4        0.20       -8.70     10.06 o 
   4   6   4        6.09       11.24     15.86 o 
  -4   7   4       28.55       28.82     11.24 o 
  -3   7   4        4.62        4.64      7.67 o 
  -2   7   4      500.02      521.61     11.51 o 
  -1   7   4      270.54      274.56      7.85 o 
   0   7   4       38.21       40.51      5.00 o 
   1   7   4      717.18      730.13     13.37 o 
   2   7   4      314.87      343.04     12.47 o 
   3   7   4       48.58       39.62     13.58 o 
   4   7   4        0.00       -3.10     14.51 o 
  -4   8   4        3.16       -1.22      9.87 o 
  -3   8   4        7.27       -0.24      8.18 o 
  -2   8   4       77.07       92.59      7.36 o 
  -1   8   4        0.24       -4.33      4.33 o 
   0   8   4      948.63      882.50     12.40 o 
   1   8   4     1519.26     1637.37     19.89 o 
   2   8   4       33.36       34.06      6.98 o 
   3   8   4        4.29        2.32      9.99 o 
   4   8   4        7.43       21.43     15.77 o 
  -4   9   4       14.42       20.25     11.27 o 
  -3   9   4        6.29        8.39      9.23 o 
  -2   9   4       15.71       21.74      5.76 o 
  -1   9   4     1216.33     1143.86     14.79 o 
   0   9   4      143.09      165.30      7.45 o 
   1   9   4      355.51      342.77     14.79 o 
   2   9   4      159.64      187.07     11.70 o 
   3   9   4       37.21       27.84     11.40 o 
   4   9   4       10.18       34.25     17.00 o 
  -4  10   4       69.50       62.42     17.20 o 
  -3  10   4       70.40       57.68     12.08 o 
  -2  10   4      737.11      690.56     13.45 o 
  -1  10   4        6.09        9.13      4.82 o 
   0  10   4     1900.14     1820.53     18.43 o 
   1  10   4       15.95       25.24      5.40 o 
   2  10   4      165.34      168.57     11.16 o 
   3  10   4        7.74        2.06     13.54 o 
   4  10   4       88.05       76.22     19.22 o 
  -4  11   4        2.89        7.59     10.76 o 
  -3  11   4      124.21      105.32     13.67 o 
  -2  11   4        3.05        5.28      5.07 o 
  -1  11   4     4414.96     4271.59     33.25 o 
   0  11   4      392.72      393.18     11.26 o 
   1  11   4       33.93       44.25      5.98 o 
   2  11   4        4.19       -7.95      7.95 o 
   3  11   4      221.25      244.90     22.98 o 
   4  11   4       48.24       50.47     17.05 o 
  -4  12   4       10.37        5.00     10.59 o 
  -3  12   4        1.97        9.64     15.25 o 
  -2  12   4        0.66        1.72      6.73 o 
  -1  12   4      257.67      276.90      9.42 o 
   0  12   4      545.35      542.14     11.14 o 
   1  12   4       80.23      108.92      8.04 o 
   2  12   4       16.75       21.64      8.15 o 
   3  12   4        4.35       18.98     13.55 o 
   4  12   4        0.18       19.40     16.27 o 
  -4  13   4        1.41       10.25     10.45 o 
  -3  13   4        6.46        2.69      9.50 o 
  -2  13   4        1.96       -6.15      6.15 o 
  -1  13   4        5.92        1.31      4.65 o 
   0  13   4       24.54       13.98      5.00 o 
   1  13   4       56.93       50.66      6.45 o 
   2  13   4       61.97       69.34      9.26 o 
   3  13   4       23.41       27.22     14.20 o 
   4  13   4        0.39       13.76     16.80 o 
  -4  14   4        0.45        7.41     11.07 o 
  -3  14   4       16.38       24.14     10.82 o 
  -2  14   4      445.69      465.99     15.94 o 
  -1  14   4       80.37       95.44     11.68 o 
   0  14   4      631.35      603.90     12.07 o 
   1  14   4        0.78       -0.53      5.14 o 
   2  14   4       44.58       44.88     11.39 o 
   3  14   4       59.84       44.70     15.17 o 
   4  14   4       69.59       74.06     22.35 o 
  -4  15   4        0.90        9.25     11.10 o 
  -3  15   4       64.05       71.96     12.94 o 
  -2  15   4      143.87      175.72     23.84 o 
  -1  15   4      796.97      797.82     13.74 o 
   0  15   4        0.44       -0.64      4.78 o 
   1  15   4       20.67       11.28      5.44 o 
   2  15   4        0.01       -8.65      8.65 o 
   3  15   4       53.09       44.78     16.47 o 
   4  15   4       18.44       25.00     18.21 o 
  -4  16   4       53.72       57.54     14.33 o 
  -3  16   4        4.54       10.30      9.99 o 
  -2  16   4      383.73      423.14     18.99 o 
  -1  16   4       85.17       89.55      9.44 o 
   0  16   4      741.47      721.33     13.78 o 
   1  16   4        0.65        1.64      6.10 o 
   2  16   4       58.07       53.26     12.24 o 
   3  16   4       76.39      102.86     20.07 o 
   4  16   4        3.05       -5.58     17.43 o 
  -4  17   4        9.58        1.58     11.45 o 
  -3  17   4        0.85       -1.72      9.48 o 
  -2  17   4      236.80      277.03     20.43 o 
  -1  17   4      128.04      132.82     10.74 o 
   0  17   4       84.01       89.12      7.91 o 
   1  17   4        0.07       -0.14      7.81 o 
   2  17   4      202.63      198.06     20.92 o 
   3  17   4       19.65       24.27     16.08 o 
  -4  18   4       28.26       27.85     12.55 o 
  -3  18   4       18.92       35.87     12.03 o 
  -2  18   4      104.64      107.83     14.31 o 
  -1  18   4      337.10      321.25     22.88 o 
   0  18   4       77.44      105.00      8.36 o 
   1  18   4      274.96      283.62     15.70 o 
   2  18   4       99.22       90.29     17.71 o 
   3  18   4        2.05       -4.95     19.65 o 
  -4  19   4        3.70        6.06     11.28 o 
  -3  19   4       42.29       53.82     13.50 o 
  -2  19   4      163.98      188.55     15.15 o 
  -1  19   4        0.02       -9.73      9.73 o 
   0  19   4      284.85      275.74     13.38 o 
   1  19   4       14.27       24.32      9.23 o 
   2  19   4      267.68      276.53     19.56 o 
   3  19   4        0.04        1.64     14.60 o 
  -4  20   4       10.85        4.45     11.24 o 
  -3  20   4        3.67       14.52     11.21 o 
  -2  20   4       30.52       30.07     10.27 o 
  -1  20   4       62.76       76.94     11.31 o 
   0  20   4      328.83      329.72     13.01 o 
   1  20   4      114.90      136.80     12.90 o 
   2  20   4      244.53      226.31     18.01 o 
   3  20   4        0.26        4.60     17.86 o 
  -3  21   4       10.15       18.74     12.10 o 
  -2  21   4       26.82       19.92     12.10 o 
  -1  21   4      207.22      216.13     15.16 o 
   0  21   4       32.26       37.78      9.22 o 
   1  21   4        1.00        1.88      9.02 o 
   2  21   4       56.20       64.02     13.49 o 
   3  21   4       16.66       11.82     16.43 o 
  -3  22   4       60.32       60.26     13.86 o 
  -2  22   4      104.77      106.04     13.64 o 
  -1  22   4        3.24       -4.35      8.75 o 
   0  22   4        0.80       14.92     10.05 o 
   1  22   4     2047.63     1909.50     40.22 o 
   2  22   4        0.75        0.80     10.01 o 
   3  22   4        2.83       -7.96     16.35 o 
  -3  23   4        4.60       15.29     11.66 o 
  -2  23   4       49.87       49.51     11.72 o 
  -1  23   4       18.34       17.88      9.95 o 
   0  23   4      220.52      206.66     27.71 o 
   1  23   4      214.79      227.32     16.19 o 
   2  23   4      105.47      103.11     15.24 o 
   3  23   4        1.71        9.91     16.42 o 
  -3  24   4       23.93       19.30     12.50 o 
  -2  24   4       18.16       26.58     11.08 o 
  -1  24   4       10.39       -0.44      9.46 o 
   0  24   4       32.10        9.56     12.29 o 
   1  24   4      183.65      199.81     18.41 o 
   2  24   4        5.21       10.54     11.01 o 
   3  24   4        0.01       13.02     16.50 o 
  -3  25   4        5.61       -4.65     11.39 o 
  -2  25   4        4.79       10.01     14.07 o 
  -1  25   4        0.81       19.29     13.87 o 
   0  25   4      130.90      139.56     19.20 o 
   1  25   4       17.76       23.23     13.21 o 
   2  25   4        0.02      -10.06     10.06 o 
   3  25   4        0.57        9.72     16.65 o 
  -3  26   4       17.62       20.84     13.62 o 
  -2  26   4        0.01       16.54     10.98 o 
  -1  26   4      252.10      257.47     32.44 o 
   0  26   4       73.04       82.29     22.52 o 
   1  26   4       97.20      115.55     17.14 o 
   2  26   4        1.27       -8.56     10.40 o 
  -3  27   4        0.20        5.46     13.21 o 
  -2  27   4       40.29       48.06     12.06 o 
  -1  27   4       36.21       53.72     13.34 o 
   0  27   4      225.00      276.07     30.23 o 
   1  27   4        9.06       34.03     14.11 o 
   2  27   4        0.37       -0.94     11.24 o 
  -2  28   4       89.48       84.70     14.55 o 
  -1  28   4       15.09       10.30     12.03 o 
   0  28   4        7.63        5.41     12.70 o 
   1  28   4       10.39       18.52     12.94 o 
   2  28   4        0.03       -1.40     11.72 o 
  -2  29   4       12.66       19.08     11.85 o 
  -1  29   4        0.08       10.17     14.44 o 
   0  29   4       22.61       21.31     13.85 o 
   1  29   4       68.79       66.23     15.57 o 
   2  29   4       20.99       31.65     17.49 o 
  -2  30   4        2.00       10.40     13.27 o 
  -1  30   4       49.70       49.42     16.55 o 
   0  30   4        9.70       -6.11     12.30 o 
   1  30   4       18.72       25.51     14.16 o 
   2  30   4        2.19        7.05     15.98 o 
  -2  31   4       13.05       16.99     14.85 o 
  -1  31   4       46.64       55.89     17.11 o 
   0  31   4        2.35       12.88     14.40 o 
   1  31   4       27.93       18.91     15.98 o 
  -1  32   4       16.12       37.81     16.00 o 
   0  32   4        2.69       12.05     14.49 o 
   1  32   4       15.51       20.21     15.71 o 
  -1  33   4        7.15        6.27     15.30 o 
   0  33   4       20.83       33.99     17.00 o 
   1  33   4        1.19        5.62     14.98 o 
  -1  34   4        1.28       33.04     18.52 o 
   0  34   4        1.06        6.13     13.94 o 
  -3   0   5      470.07      478.21     21.94 o 
  -1   0   5        3.57        2.89      6.44 o 
   1   0   5     1106.84     1123.33     27.91 o 
   3   0   5      471.52      485.74     27.44 o 
  -4   1   5       13.04       15.00      9.51 o 
  -3   1   5      296.03      310.82     14.81 o 
  -2   1   5     2977.74     2978.18     28.05 o 
  -1   1   5       28.16       29.26      5.69 o 
   0   1   5      628.55      646.80     12.02 o 
   1   1   5      218.83      271.17     12.85 o 
   2   1   5        0.01       12.94      7.85 o 
   3   1   5      848.95      882.53     23.58 o 
   4   1   5        5.81       17.13     20.84 o 
  -4   2   5        4.52       -4.75      8.74 o 
  -3   2   5       34.52       35.70      8.37 o 
  -2   2   5      246.82      280.82     13.54 o 
  -1   2   5      177.22      208.28      9.37 o 
   0   2   5      392.22      368.45     10.35 o 
   1   2   5        1.79        0.65      8.13 o 
   2   2   5      664.73      732.99     18.75 o 
   3   2   5        2.18       20.05     10.64 o 
   4   2   5      189.72      183.62     22.15 o 
  -4   3   5        6.99        3.83      8.68 o 
  -3   3   5        6.74        3.38      7.33 o 
  -2   3   5     1813.18     1785.78     19.66 o 
  -1   3   5      181.87      208.27     12.43 o 
   0   3   5        0.46       -2.43      3.76 o 
   1   3   5      385.30      390.84      8.94 o 
   2   3   5      235.16      262.18     19.31 o 
   3   3   5      468.97      438.33     26.89 o 
   4   3   5        1.92       28.01     15.61 o 
  -4   4   5       80.27       59.93     12.61 o 
  -3   4   5      170.67      184.10     12.35 o 
  -2   4   5     1364.74     1336.42     17.23 o 
  -1   4   5     1172.48     1134.73     16.32 o 
   0   4   5      520.69      478.56      9.33 o 
   1   4   5       93.48      102.57      7.47 o 
   2   4   5       54.06       71.98     10.41 o 
   3   4   5       38.09       25.35     11.08 o 
   4   4   5        0.66       25.19     13.10 o 
  -4   5   5        6.41       24.13     13.08 o 
  -3   5   5      335.33      306.51     14.59 o 
  -2   5   5      234.72      254.20      9.88 o 
  -1   5   5      272.14      270.75      7.97 o 
   0   5   5     1870.91     1761.37     17.90 o 
   1   5   5      496.59      517.79     11.69 o 
   2   5   5       33.91       43.76      9.61 o 
   3   5   5       52.30       51.06     12.57 o 
   4   5   5        4.35       36.36     16.72 o 
  -4   6   5       20.43       23.54     13.40 o 
  -3   6   5       72.85       78.97     10.75 o 
  -2   6   5      199.52      247.11     19.99 o 
  -1   6   5        6.16       -1.82      4.32 o 
   0   6   5      164.57      199.28      9.83 o 
   1   6   5     1333.14     1390.03     14.83 o 
   2   6   5      214.07      213.13     13.74 o 
   3   6   5       44.68       52.11     12.61 o 
   4   6   5        2.08        1.78     15.21 o 
  -4   7   5       15.69       31.18     12.27 o 
  -3   7   5       78.29       71.33     10.64 o 
  -2   7   5      111.55      134.34      8.51 o 
  -1   7   5     1364.31     1337.44     18.58 o 
   0   7   5     8100.93     8184.34     53.32 o 
   1   7   5      586.70      634.06     10.93 o 
   2   7   5        4.11        6.81      8.26 o 
   3   7   5       74.10       74.92     13.27 o 
   4   7   5        9.24       27.56     16.63 o 
  -4   8   5      245.32      223.59     43.19 o 
  -3   8   5        0.26        5.23      9.13 o 
  -2   8   5      578.15      560.70     12.53 o 
  -1   8   5      364.59      356.64      9.34 o 
   0   8   5      341.84      381.49     10.32 o 
   1   8   5     1798.89     1727.51     19.79 o 
   2   8   5      980.29      961.68     25.82 o 
   3   8   5        0.00       -2.96      9.80 o 
   4   8   5        1.00        9.53     14.93 o 
  -4   9   5       29.33       49.18     12.80 o 
  -3   9   5       32.80       28.01     10.54 o 
  -2   9   5        7.85        8.86      5.77 o 
  -1   9   5        0.06       -1.64      4.64 o 
   0   9   5       65.79       92.35      7.03 o 
   1   9   5     1160.50     1153.35     18.03 o 
   2   9   5       48.58       64.28     10.35 o 
   3   9   5      122.37      122.24     14.95 o 
   4   9   5       89.74       78.19     20.26 o 
  -4  10   5        4.33       13.41     11.12 o 
  -3  10   5       77.02       71.88     12.80 o 
  -2  10   5       15.07       16.87      5.95 o 
  -1  10   5        6.43        7.29      5.07 o 
   0  10   5      662.68      651.17     13.78 o 
   1  10   5      193.18      236.44     11.86 o 
   2  10   5        6.12       13.79      9.07 o 
   3  10   5        2.54       16.02     13.09 o 
   4  10   5       11.27       21.93     18.49 o 
  -4  11   5        0.25        3.22     11.29 o 
  -3  11   5        2.49       -1.30      9.52 o 
  -2  11   5      345.20      366.39     18.49 o 
  -1  11   5      329.82      310.85      9.63 o 
   0  11   5      798.94      813.23     13.59 o 
   1  11   5        7.41       11.55      5.29 o 
   2  11   5       55.27       62.00      9.29 o 
   3  11   5        6.20       19.81     14.48 o 
   4  11   5        4.52       18.35     18.13 o 
  -4  12   5       16.89       34.16     12.98 o 
  -3  12   5        2.61        6.21      9.76 o 
  -2  12   5        1.17       -6.02      6.02 o 
  -1  12   5        8.31        5.72      5.35 o 
   0  12   5        4.02        5.93      5.09 o 
   1  12   5       24.19       25.20      5.99 o 
   2  12   5       73.73       61.72      9.38 o 
   3  12   5       80.46       60.69     18.46 o 
   4  12   5       36.18       15.19     17.87 o 
  -4  13   5       12.72        4.24     11.09 o 
  -3  13   5       54.84       69.76     13.33 o 
  -2  13   5      120.70      135.22     12.14 o 
  -1  13   5      712.52      746.99     13.82 o 
   0  13   5        3.71       -3.65      4.88 o 
   1  13   5       22.55       20.06      6.16 o 
   2  13   5      236.82      237.23     14.26 o 
   3  13   5      257.81      241.87     29.17 o 
   4  13   5        5.65        7.82     18.07 o 
  -4  14   5        1.80        3.01     11.19 o 
  -3  14   5      130.90      144.69     19.75 o 
  -2  14   5      805.74      775.65     20.02 o 
  -1  14   5      115.19      149.72     11.01 o 
   0  14   5      232.37      237.35     16.41 o 
   1  14   5      200.01      213.10     13.06 o 
   2  14   5      255.63      194.91     15.67 o 
   3  14   5      393.15      390.89     29.22 o 
   4  14   5        0.23       16.61     18.23 o 
  -4  15   5        0.06        8.31     11.72 o 
  -3  15   5       11.06        7.88      9.96 o 
  -2  15   5      298.30      275.21     16.20 o 
  -1  15   5     2275.90     2118.12     23.47 o 
   0  15   5      127.19      117.32      8.99 o 
   1  15   5       73.20       80.33      7.89 o 
   2  15   5        0.73        4.66      9.31 o 
   3  15   5        7.79        9.97     14.28 o 
  -4  16   5       22.87       33.39     13.78 o 
  -3  16   5        2.95        7.56     10.07 o 
  -2  16   5       54.23       50.48     10.92 o 
  -1  16   5      109.47      119.82     10.65 o 
   0  16   5       88.71       94.12      8.34 o 
   1  16   5        2.05       -6.26      6.26 o 
   2  16   5        0.55        2.00     10.27 o 
   3  16   5       35.49       19.05     16.46 o 
  -4  17   5       21.33       32.25     13.00 o 
  -3  17   5       17.41        2.72     10.20 o 
  -2  17   5       86.57       89.25     11.71 o 
  -1  17   5        0.05       -3.80      7.36 o 
   0  17   5      384.19      370.50     15.33 o 
   1  17   5        1.37        6.99      6.83 o 
   2  17   5      220.85      196.15     21.90 o 
   3  17   5       23.99       20.01     15.90 o 
  -4  18   5        1.93       10.78     12.54 o 
  -3  18   5       13.74       32.36     12.43 o 
  -2  18   5      111.60      118.94     18.01 o 
  -1  18   5        0.06       -1.96      7.65 o 
   0  18   5      192.09      169.34     11.27 o 
   1  18   5       28.36       21.30      9.12 o 
   2  18   5      179.01      155.04     20.75 o 
   3  18   5       59.77       37.92     17.17 o 
  -4  19   5        0.00        3.91     12.26 o 
  -3  19   5        6.35        6.80     10.84 o 
  -2  19   5        7.62        9.66      9.82 o 
  -1  19   5      508.40      480.65     16.69 o 
   0  19   5        0.17       -6.19      6.19 o 
   1  19   5       78.97       72.10     11.21 o 
   2  19   5      105.85       95.34     14.25 o 
   3  19   5        7.90       -5.26     15.89 o 
  -3  20   5        3.31       11.36     11.16 o 
  -2  20   5       84.61       96.23     12.96 o 
  -1  20   5      140.85      140.18     15.86 o 
   0  20   5      275.71      283.94     12.46 o 
   1  20   5      178.57      159.14     15.41 o 
   2  20   5        9.83        5.45     10.45 o 
   3  20   5        7.94      -11.25     14.57 o 
  -3  21   5        2.82       -1.71     10.79 o 
  -2  21   5        0.83       -4.33     11.01 o 
  -1  21   5       43.67       46.42     11.08 o 
   0  21   5      897.05      786.84     21.12 o 
   1  21   5       36.24       45.30     11.20 o 
   2  21   5        0.59       -3.41     10.05 o 
   3  21   5        0.50       21.31     16.94 o 
  -3  22   5       14.52       20.83     12.22 o 
  -2  22   5        0.10       -8.47      8.47 o 
  -1  22   5       24.05       30.48     11.03 o 
   0  22   5       89.16      113.99     14.02 o 
   1  22   5      640.46      573.56     22.81 o 
   2  22   5        7.24      -10.00     10.00 o 
   3  22   5        1.16      -13.02     24.27 o 
  -3  23   5        0.76        0.52     11.60 o 
  -2  23   5       14.41       18.90     10.42 o 
  -1  23   5        0.00       -9.19      9.19 o 
   0  23   5      110.56       97.52     16.07 o 
   1  23   5      269.60      277.94     17.62 o 
   2  23   5       20.09        7.67     11.54 o 
   3  23   5       20.63       18.03     16.55 o 
  -3  24   5       10.74       17.48     13.00 o 
  -2  24   5        0.04        3.58     13.63 o 
  -1  24   5       94.20       73.84     12.47 o 
   0  24   5      155.82      173.33     18.09 o 
   1  24   5      122.74      140.78     27.58 o 
   2  24   5        0.71        5.20     11.68 o 
   3  24   5        1.92       19.87     17.68 o 
  -3  25   5        0.36       28.12     14.01 o 
  -2  25   5        5.90       14.35     11.01 o 
  -1  25   5        1.07       13.25     10.12 o 
   0  25   5     1186.38     1087.45     35.09 o 
   1  25   5      104.65      113.72     16.62 o 
   2  25   5        4.10        2.84     11.08 o 
  -3  26   5       20.94        4.66     13.33 o 
  -2  26   5        2.26       -3.79     10.46 o 
  -1  26   5       99.11       84.83     15.20 o 
   0  26   5      229.54      185.47     29.26 o 
   1  26   5       18.61        7.53     12.96 o 
   2  26   5        2.15        9.99     11.21 o 
  -3  27   5       14.88       19.39     13.25 o 
  -2  27   5       20.89       22.94     12.13 o 
  -1  27   5       68.28       71.34     14.92 o 
   0  27   5        5.57       -6.39     13.01 o 
   1  27   5       55.79       39.69     14.62 o 
   2  27   5       22.37       14.55     12.04 o 
  -2  28   5       36.21       24.78     15.96 o 
  -1  28   5        0.00       11.36     12.43 o 
   0  28   5        3.16        6.29     12.94 o 
   1  28   5        1.54       -0.69     12.83 o 
   2  28   5       32.37       58.62     14.46 o 
  -2  29   5       22.10       27.44     21.40 o 
  -1  29   5       27.77       12.93     13.47 o 
   0  29   5        0.54        8.44     14.33 o 
   1  29   5       10.67       22.95     13.65 o 
   2  29   5        5.89       11.05     15.95 o 
  -2  30   5       77.89       92.25     22.41 o 
  -1  30   5       80.29       80.02     22.41 o 
   0  30   5        4.11       17.77     14.55 o 
   1  30   5       41.95       26.78     21.82 o 
  -2  31   5        0.15        8.09     14.82 o 
  -1  31   5       18.05       58.54     20.68 o 
   0  31   5       18.57        3.28     14.12 o 
   1  31   5        5.97       11.38     17.29 o 
  -1  32   5        0.17       10.61     14.56 o 
   0  32   5        0.01       17.01     14.56 o 
   1  32   5       33.61       64.49     22.54 o 
  -1  33   5        0.38       19.43     15.60 o 
   0  33   5       10.61       15.87     22.98 o 
  -4   0   6        0.01        7.33     12.38 o 
  -2   0   6      290.17      362.55     27.56 o 
   0   0   6       25.08       15.96      6.37 o 
   2   0   6     1048.71      981.67     32.09 o 
   4   0   6       10.82        9.71     21.04 o 
  -4   1   6        3.89        8.78      8.89 o 
  -3   1   6       12.41       21.43      8.28 o 
  -2   1   6      102.42      116.03      9.68 o 
  -1   1   6     1083.85     1027.46     25.82 o 
   0   1   6      603.16      608.48     11.18 o 
   1   1   6      133.77      139.82     11.00 o 
   2   1   6       77.75      100.00     11.83 o 
   3   1   6      270.83      266.55     20.39 o 
   4   1   6        2.09       10.21     27.78 o 
  -4   2   6        6.51       24.71      9.82 o 
  -3   2   6      310.24      301.89     15.22 o 
  -2   2   6       82.64       99.57      9.33 o 
  -1   2   6      270.03      280.73     13.19 o 
   0   2   6      300.67      306.42      8.46 o 
   1   2   6      275.65      270.17     11.68 o 
   2   2   6       91.97      112.83     18.83 o 
   3   2   6      133.70      173.98     16.90 o 
   4   2   6        0.14       23.74     21.41 o 
  -4   3   6       65.45       67.47     11.87 o 
  -3   3   6      555.29      544.41     16.87 o 
  -2   3   6      308.53      338.61     16.87 o 
  -1   3   6      775.60      778.06     15.33 o 
   0   3   6       51.88       44.87      6.88 o 
   1   3   6        8.09       11.63      5.31 o 
   2   3   6      110.38      118.46     13.14 o 
   3   3   6       62.87       64.44     13.02 o 
   4   3   6       31.66       71.80     21.44 o 
  -4   4   6        0.27       10.33     10.30 o 
  -3   4   6        0.62       11.71      7.99 o 
  -2   4   6       56.56       63.92     10.28 o 
  -1   4   6     1349.84     1491.90     19.85 o 
   0   4   6      158.52      180.63     13.86 o 
   1   4   6     1080.72     1071.76     20.89 o 
   2   4   6        1.63       -8.35      8.35 o 
   3   4   6       45.75       58.78     12.84 o 
   4   4   6        2.63       25.06     20.96 o 
  -4   5   6       20.74       32.03     14.42 o 
  -3   5   6       73.96       56.07      9.81 o 
  -2   5   6      442.05      407.65     13.09 o 
  -1   5   6      825.55      838.40     17.19 o 
   0   5   6      807.43      814.79     12.92 o 
   1   5   6      123.65      151.54      9.27 o 
   2   5   6        4.43        5.36      8.93 o 
   3   5   6       11.59        7.51     10.87 o 
   4   5   6       21.95       38.34     13.99 o 
  -4   6   6        0.03       28.43     14.40 o 
  -3   6   6       36.81       26.23     11.60 o 
  -2   6   6       45.93       44.87      8.88 o 
  -1   6   6       99.65      120.06      7.41 o 
   0   6   6     1567.40     1579.58     18.07 o 
   1   6   6       62.39       65.89      7.86 o 
   2   6   6      337.61      362.05     18.43 o 
   3   6   6       12.46       19.31     11.16 o 
   4   6   6        3.26      -13.61     14.99 o 
  -4   7   6      124.01      117.03     15.63 o 
  -3   7   6       47.10       48.63     10.36 o 
  -2   7   6       97.54       99.65      9.52 o 
  -1   7   6       62.89       60.67      6.31 o 
   0   7   6       12.37       13.83      5.89 o 
   1   7   6       94.93      124.33     12.54 o 
   2   7   6       98.06      122.90     12.72 o 
   3   7   6       70.56       75.41     13.89 o 
   4   7   6        2.44        1.80     15.33 o 
  -4   8   6       13.86       28.81     11.81 o 
  -3   8   6      127.37      124.49     14.54 o 
  -2   8   6       47.90       50.65      7.96 o 
  -1   8   6      217.94      230.83      9.97 o 
   0   8   6       42.33       57.75      6.52 o 
   1   8   6       27.69       32.36      7.19 o 
   2   8   6        8.98        2.03      9.77 o 
   3   8   6        3.78       10.61     10.92 o 
   4   8   6        8.44       -0.62     16.03 o 
  -4   9   6        0.08       14.51     11.29 o 
  -3   9   6        0.73       11.69      9.87 o 
  -2   9   6      209.78      226.84     12.22 o 
  -1   9   6      350.02      346.68     10.45 o 
   0   9   6      660.80      652.01     12.63 o 
   1   9   6      132.60      143.71     10.09 o 
   2   9   6      209.74      195.71     14.42 o 
   3   9   6        0.43        7.73     10.44 o 
   4   9   6        0.01        4.91     16.10 o 
  -4  10   6       49.39       46.45     12.75 o 
  -3  10   6       78.94       92.02     18.14 o 
  -2  10   6      104.59      147.30     11.63 o 
  -1  10   6       45.28       52.66      6.91 o 
   0  10   6       84.14      102.15      7.63 o 
   1  10   6      114.75      126.67      9.81 o 
   2  10   6       96.22       82.79     12.58 o 
   3  10   6        0.41        1.01     13.57 o 
   4  10   6       13.02       23.45     18.64 o 
  -4  11   6       57.87       67.80     18.28 o 
  -3  11   6      317.92      307.20     46.49 o 
  -2  11   6       48.80       66.91      8.70 o 
  -1  11   6      124.61      148.52      8.91 o 
   0  11   6       32.48       37.93      6.39 o 
   1  11   6       52.36       71.89      8.82 o 
   2  11   6       11.76       21.79     10.56 o 
   3  11   6        9.07      -16.00     16.00 o 
   4  11   6        0.17      -16.21     16.21 o 
  -4  12   6       12.33       16.76     12.44 o 
  -3  12   6      269.56      228.67     23.09 o 
  -2  12   6       47.66       66.27     10.02 o 
  -1  12   6      249.48      259.72     11.19 o 
   0  12   6        1.35       -5.13      5.13 o 
   1  12   6      412.58      410.04     22.41 o 
   2  12   6       82.08       56.54     14.32 o 
   3  12   6        0.25       -5.59     14.44 o 
  -4  13   6        0.06       29.14     12.76 o 
  -3  13   6       50.10       54.33     12.11 o 
  -2  13   6      230.76      253.78     19.91 o 
  -1  13   6       29.87       27.13      6.76 o 
   0  13   6      101.91      113.03     10.87 o 
   1  13   6       57.45       71.13      9.18 o 
   2  13   6       40.98       34.65     11.52 o 
   3  13   6        4.42        7.30     14.71 o 
  -4  14   6       43.44       41.91     13.03 o 
  -3  14   6       44.73       53.96     12.49 o 
  -2  14   6       70.49       45.11     11.36 o 
  -1  14   6       14.30        8.75      6.25 o 
   0  14   6       31.73       28.50      7.08 o 
   1  14   6      158.18      170.58     15.24 o 
   2  14   6        0.02        9.21     13.62 o 
   3  14   6       15.41       22.13     15.73 o 
  -4  15   6        2.00       -2.98     11.69 o 
  -3  15   6       47.04       20.55     11.33 o 
  -2  15   6      536.53      493.19     32.25 o 
  -1  15   6      381.86      398.00     13.89 o 
   0  15   6      137.80      148.86     10.56 o 
   1  15   6       52.81       54.70     10.71 o 
   2  15   6       20.27       30.01     14.63 o 
   3  15   6       45.36       33.22     16.29 o 
  -4  16   6        0.00       26.16     12.81 o 
  -3  16   6      140.82      143.36     18.86 o 
  -2  16   6      155.25      143.61     25.83 o 
  -1  16   6       67.40       69.89     10.01 o 
   0  16   6      186.43      185.96     10.70 o 
   1  16   6       13.35       -1.19      8.11 o 
   2  16   6      176.83      199.92     21.85 o 
   3  16   6       46.35       32.18     20.24 o 
  -4  17   6       21.38       26.00     13.46 o 
  -3  17   6       92.78       92.81     15.07 o 
  -2  17   6        0.02       -8.46      8.46 o 
  -1  17   6       31.52       28.13      9.18 o 
   0  17   6        5.40       11.32      7.09 o 
   1  17   6       78.50       98.54     11.64 o 
   2  17   6       40.51       54.27     15.80 o 
   3  17   6        6.47       20.13     16.36 o 
  -4  18   6        2.55       -7.54     11.68 o 
  -3  18   6       24.02       24.18     11.76 o 
  -2  18   6        0.87        7.95     14.51 o 
  -1  18   6      146.42      155.80     13.05 o 
   0  18   6      190.72      198.68     15.34 o 
   1  18   6      601.14      552.78     20.84 o 
   2  18   6        2.43        6.71     12.93 o 
   3  18   6        0.08       -7.34     15.29 o 
  -3  19   6       22.07        8.56     11.14 o 
  -2  19   6      111.97      126.89     15.29 o 
  -1  19   6      254.22      230.36     18.71 o 
   0  19   6      195.70      215.57     12.20 o 
   1  19   6       22.39       25.41     11.48 o 
   2  19   6       32.52       31.39     15.57 o 
   3  19   6       10.21       11.23     15.79 o 
  -3  20   6       23.04        4.04     11.28 o 
  -2  20   6       21.77       21.87     11.22 o 
  -1  20   6       81.23       74.90     12.23 o 
   0  20   6      907.74      852.54     19.02 o 
   1  20   6       15.06       14.55     11.31 o 
   2  20   6       27.63       16.79     14.14 o 
   3  20   6        9.29        2.43     16.99 o 
  -3  21   6        9.97        4.21     11.25 o 
  -2  21   6       27.45       28.77     11.70 o 
  -1  21   6       76.39       87.71     12.77 o 
   0  21   6       90.85      115.02     12.43 o 
   1  21   6       35.42        9.26     11.17 o 
   2  21   6        7.79       -5.86     13.15 o 
   3  21   6       20.87       31.22     18.93 o 
  -3  22   6        0.02        6.82     11.61 o 
  -2  22   6        5.80        6.12     10.47 o 
  -1  22   6      663.14      611.21     19.99 o 
   0  22   6      147.06      154.36     17.33 o 
   1  22   6       68.86       68.90     13.87 o 
   2  22   6        5.76        0.02     13.60 o 
   3  22   6        4.61       -7.29     16.04 o 
  -3  23   6        0.50        6.64     12.88 o 
  -2  23   6        3.49       12.94     11.81 o 
  -1  23   6       63.37       88.76     14.61 o 
   0  23   6      581.00      515.44     29.43 o 
   1  23   6       27.36       28.99     16.26 o 
   2  23   6       27.83       48.07     16.45 o 
   3  23   6        4.62      -10.24     15.99 o 
  -3  24   6        0.07       -6.26     12.22 o 
  -2  24   6       20.49       42.50     13.27 o 
  -1  24   6       95.78      106.29     13.79 o 
   0  24   6      234.92      244.24     28.96 o 
   1  24   6        2.82      -10.41     10.41 o 
   2  24   6       15.23       15.79     16.47 o 
  -3  25   6        1.26       -7.75     12.31 o 
  -2  25   6        3.19        9.32     11.69 o 
  -1  25   6       15.47       22.45     11.70 o 
   0  25   6      238.47      270.45     25.93 o 
   1  25   6       31.99       24.83     16.82 o 
   2  25   6        5.06        9.11     15.42 o 
  -3  26   6        0.87        7.80     13.84 o 
  -2  26   6       14.04       14.44     12.44 o 
  -1  26   6        0.11        3.07     10.39 o 
   0  26   6        0.38        8.37     14.44 o 
   1  26   6      228.95      299.54     28.66 o 
   2  26   6        4.10       -7.82     15.29 o 
  -2  27   6        5.48       11.04     13.08 o 
  -1  27   6        1.85        7.91     12.50 o 
   0  27   6       43.28       39.89     16.65 o 
   1  27   6       28.38       14.79     18.49 o 
   2  27   6       25.34       13.01     13.71 o 
  -2  28   6        3.85       -4.18     11.66 o 
  -1  28   6        0.01       19.51     12.88 o 
   0  28   6       41.56       76.67     17.88 o 
   1  28   6       67.50       87.35     21.17 o 
   2  28   6      117.83       78.83     30.74 o 
  -2  29   6       21.93       16.23     13.51 o 
  -1  29   6       32.02       31.19     15.90 o 
   0  29   6        8.51        1.92     16.32 o 
   1  29   6       15.66       17.39     17.38 o 
  -2  30   6        0.60        1.93     15.20 o 
  -1  30   6        3.17       22.45     16.79 o 
   0  30   6       15.19       32.30     15.46 o 
   1  30   6        0.04        2.01     18.16 o 
  -1  31   6        0.94       24.58     15.97 o 
   0  31   6        4.82        6.68     14.62 o 
   1  31   6        3.62       15.62     20.50 o 
  -1  32   6        5.96       35.58     17.41 o 
   0  32   6        2.71       25.14     17.21 o 
  -3   0   7        5.64       -7.36     10.63 o 
  -1   0   7        4.25       -8.97      8.97 o 
   1   0   7        1.81       -5.55     10.67 o 
   3   0   7      710.09      668.47     37.71 o 
  -4   1   7        6.71        2.98      9.97 o 
  -3   1   7      235.51      224.52     14.16 o 
  -2   1   7      545.56      602.84     16.27 o 
  -1   1   7       24.04       42.87      7.30 o 
   0   1   7        6.05       11.03      4.87 o 
   1   1   7      195.03      225.06     13.97 o 
   2   1   7      661.21      686.29     20.68 o 
   3   1   7       15.46       13.63     14.43 o 
   4   1   7        1.21       27.54     19.59 o 
  -4   2   7        3.95       -0.06      8.85 o 
  -3   2   7      350.58      329.79     17.85 o 
  -2   2   7      188.44      230.74     12.96 o 
  -1   2   7        7.78        9.38      7.11 o 
   0   2   7      195.11      206.81      8.85 o 
   1   2   7      825.98      799.15     21.03 o 
   2   2   7      334.57      338.32     19.77 o 
   3   2   7       26.56       31.52     13.04 o 
   4   2   7        3.46       12.25     25.92 o 
  -4   3   7       58.05       36.87     10.95 o 
  -3   3   7      257.91      238.05     14.48 o 
  -2   3   7       27.33       29.45      7.94 o 
  -1   3   7      948.00      950.43     20.34 o 
   0   3   7      147.70      173.77      9.05 o 
   1   3   7      122.87      125.39     14.26 o 
   2   3   7      228.29      235.80     17.46 o 
   3   3   7       39.36       27.37     11.95 o 
   4   3   7        0.16       23.81     15.08 o 
  -4   4   7       37.10       46.68     12.25 o 
  -3   4   7       16.01       14.45     10.39 o 
  -2   4   7       53.16       56.98      8.89 o 
  -1   4   7        7.45       24.95      6.93 o 
   0   4   7        0.36       -4.78      4.78 o 
   1   4   7        0.01       -6.50      7.92 o 
   2   4   7        6.91        5.09     11.84 o 
   3   4   7       41.29       50.96     13.36 o 
   4   4   7        1.15        3.13     17.21 o 
  -4   5   7        3.54       15.42     14.45 o 
  -3   5   7       41.98       40.30      9.34 o 
  -2   5   7      492.53      456.47     16.41 o 
  -1   5   7      235.08      222.69      9.93 o 
   0   5   7      205.35      205.09      9.36 o 
   1   5   7       19.07       15.93      8.87 o 
   2   5   7        1.30       -9.08      9.08 o 
   3   5   7       59.37       69.42     14.57 o 
   4   5   7       30.43       46.94     19.59 o 
  -4   6   7       29.46       47.86     12.90 o 
  -3   6   7      340.41      327.81     32.32 o 
  -2   6   7      124.24      123.59     11.36 o 
  -1   6   7      194.47      197.66      8.51 o 
   0   6   7      522.75      518.92     11.99 o 
   1   6   7       15.54       11.90      8.66 o 
   2   6   7        1.18       -8.74      9.01 o 
   3   6   7        1.09       16.97     11.37 o 
   4   6   7        2.72       -3.46     21.06 o 
  -4   7   7       56.87       64.95     17.61 o 
  -3   7   7       55.87       47.20     10.20 o 
  -2   7   7       94.47      106.16     10.14 o 
  -1   7   7       86.05       93.94      7.74 o 
   0   7   7     1500.67     1622.49     19.74 o 
   1   7   7       86.76      100.49     13.52 o 
   2   7   7       20.24       16.34     10.17 o 
   3   7   7        8.11        1.79     11.18 o 
   4   7   7        9.78        3.80     16.92 o 
  -4   8   7        8.62       10.25     13.49 o 
  -3   8   7        0.06       -6.21      8.86 o 
  -2   8   7       38.27       56.06      8.82 o 
  -1   8   7       21.29       29.76      6.14 o 
   0   8   7      154.86      175.50     14.66 o 
   1   8   7       48.45       56.43      8.60 o 
   2   8   7        1.55       -9.17      9.17 o 
   3   8   7       26.28       35.49     12.60 o 
  -4   9   7        3.47       18.26     11.95 o 
  -3   9   7       69.82       60.49     12.37 o 
  -2   9   7       19.36        9.79      7.34 o 
  -1   9   7      312.56      369.56     13.38 o 
   0   9   7      291.98      319.35     14.10 o 
   1   9   7       10.51        3.89      7.20 o 
   2   9   7      123.45      132.08     14.10 o 
   3   9   7        5.56        7.62     11.38 o 
  -4  10   7       24.48       29.36     12.58 o 
  -3  10   7       69.17       66.91     12.66 o 
  -2  10   7       58.08       50.52      8.92 o 
  -1  10   7        9.78        0.10      5.72 o 
   0  10   7        5.31        9.64      6.09 o 
   1  10   7       27.54       21.49      8.09 o 
   2  10   7        0.27        2.64      9.86 o 
   3  10   7        0.70      -12.33     12.33 o 
  -4  11   7        9.65       25.32     12.23 o 
  -3  11   7       95.12       68.67     13.28 o 
  -2  11   7      107.11      137.40     11.25 o 
  -1  11   7       12.76       22.89      6.79 o 
   0  11   7      389.67      427.96     19.66 o 
   1  11   7      161.05      178.04     12.00 o 
   2  11   7       43.99       43.16     12.59 o 
   3  11   7        0.01       -2.60     14.46 o 
  -4  12   7        9.24       13.95     11.84 o 
  -3  12   7        9.09       19.66     10.84 o 
  -2  12   7        0.14        0.41      9.45 o 
  -1  12   7      136.58      160.79     10.20 o 
   0  12   7      125.80      144.01     10.38 o 
   1  12   7       39.74       60.46      9.49 o 
   2  12   7       14.37        8.22     10.20 o 
   3  12   7        0.25       -7.01     13.61 o 
  -4  13   7        0.89        1.41     11.32 o 
  -3  13   7       48.38       34.32     12.08 o 
  -2  13   7        8.12        6.23      8.43 o 
  -1  13   7       15.63        4.85      6.46 o 
   0  13   7        1.98       -6.27      6.27 o 
   1  13   7       11.75        9.40      8.25 o 
   2  13   7      157.12      139.73     15.47 o 
   3  13   7       17.46       -2.00     14.72 o 
  -4  14   7        4.53       -6.48     10.57 o 
  -3  14   7       42.10       27.75     11.63 o 
  -2  14   7      340.24      350.49     30.08 o 
  -1  14   7        3.19        5.88      6.69 o 
   0  14   7      112.77      132.91      9.85 o 
   1  14   7      173.57      188.22     17.75 o 
   2  14   7       73.72       50.20     15.92 o 
   3  14   7       20.35       -5.19     15.30 o 
  -4  15   7        1.07       -1.30     12.43 o 
  -3  15   7       59.34       54.83     13.76 o 
  -2  15   7      130.13      138.21     19.72 o 
  -1  15   7       15.29       18.35      7.25 o 
   0  15   7        6.47        3.76      7.99 o 
   1  15   7      157.53      136.60     11.80 o 
   2  15   7        0.11       -6.90     17.70 o 
   3  15   7       12.12       -1.00     15.92 o 
  -4  16   7        0.21       24.00     12.96 o 
  -3  16   7        5.35        2.85     11.05 o 
  -2  16   7      270.44      225.00     37.57 o 
  -1  16   7       10.64       13.36      8.75 o 
   0  16   7      260.83      243.72     12.43 o 
   1  16   7      156.92      158.22     13.73 o 
   2  16   7      164.63      134.69     20.22 o 
   3  16   7       41.00       12.69     16.21 o 
  -3  17   7       22.53       35.65     12.74 o 
  -2  17   7       47.77       42.47     12.30 o 
  -1  17   7        3.10       -8.38      8.38 o 
   0  17   7      136.78      147.77     10.88 o 
   1  17   7        5.96        1.18      8.93 o 
   2  17   7      202.53      199.84     22.70 o 
   3  17   7        0.83        6.51     19.82 o 
  -3  18   7        0.19       -2.31     10.28 o 
  -2  18   7      126.74      111.60     17.50 o 
  -1  18   7       26.52       21.47      9.74 o 
   0  18   7       10.45       18.04      8.64 o 
   1  18   7      391.54      354.01     18.03 o 
   2  18   7       24.94       24.34     15.50 o 
   3  18   7        1.03      -14.21     14.21 o 
  -3  19   7        0.26        0.58     11.16 o 
  -2  19   7      202.48      193.85     17.96 o 
  -1  19   7       19.86       15.38      9.68 o 
   0  19   7       17.45       21.62      8.48 o 
   1  19   7       42.01       45.90     12.93 o 
   2  19   7        0.00      -13.46     13.46 o 
   3  19   7        0.38      -15.52     15.52 o 
  -3  20   7        7.21        5.72     11.73 o 
  -2  20   7        9.14        4.88     10.87 o 
  -1  20   7      126.38      141.04     14.12 o 
   0  20   7      228.89      261.50     15.45 o 
   1  20   7       26.27       25.82     12.33 o 
   2  20   7        2.41      -12.38     12.38 o 
   3  20   7       16.84       18.78     18.26 o 
  -3  21   7        4.20       -1.27     11.34 o 
  -2  21   7        1.55       -3.30     10.50 o 
  -1  21   7      143.31      147.29     14.77 o 
   0  21   7      769.10      726.02     23.67 o 
   1  21   7       92.07       87.66     14.60 o 
   2  21   7        3.29        2.95     14.17 o 
   3  21   7        3.88       -4.15     16.25 o 
  -3  22   7        3.97        8.17     12.58 o 
  -2  22   7        2.39        2.46     11.13 o 
  -1  22   7      153.21      132.83     14.75 o 
   0  22   7        0.30       -0.19     11.87 o 
   1  22   7       39.79       34.94     12.86 o 
   2  22   7        0.60      -10.05     13.29 o 
  -3  23   7        4.36       -3.73     11.97 o 
  -2  23   7        3.09       10.87     11.98 o 
  -1  23   7      170.74      160.48     15.51 o 
   0  23   7      654.67      595.99     24.38 o 
   1  23   7      161.30      177.67     20.88 o 
   2  23   7        2.70      -12.60     12.60 o 
  -3  24   7        0.88       -0.37     13.18 o 
  -2  24   7       19.65       11.39     12.96 o 
  -1  24   7       34.07       31.20     11.61 o 
   0  24   7        4.88        3.98     13.45 o 
   1  24   7      141.32      145.09     20.89 o 
   2  24   7        3.93       16.20     16.52 o 
  -2  25   7        2.47        2.64     11.95 o 
  -1  25   7        7.62       13.97     11.50 o 
   0  25   7       66.64       60.48     18.38 o 
   1  25   7        7.77       -5.49     15.94 o 
   2  25   7        0.61       12.88     22.55 o 
  -2  26   7        8.01       15.89     13.05 o 
  -1  26   7      164.91      157.83     18.21 o 
   0  26   7       27.61       46.80     17.45 o 
   1  26   7       55.80       47.84     31.08 o 
   2  26   7        0.11       -7.11     18.57 o 
  -2  27   7       22.45       29.17     14.24 o 
  -1  27   7        0.02       24.65     13.22 o 
   0  27   7       72.22       78.47     18.66 o 
   1  27   7      145.19      168.18     25.14 o 
   2  27   7       10.34       14.06     16.52 o 
  -2  28   7        3.90       12.54     14.21 o 
  -1  28   7       23.15       32.77     16.06 o 
   0  28   7       39.89       50.24     16.57 o 
   1  28   7       31.69       33.45     19.10 o 
  -2  29   7        0.53       14.83     13.81 o 
  -1  29   7        5.29       23.21     15.32 o 
   0  29   7        0.33       23.59     14.24 o 
   1  29   7        0.19       15.84     18.20 o 
  -1  30   7        9.58       56.30     18.04 o 
   0  30   7       49.52       72.78     18.89 o 
   1  30   7       18.21       24.88     18.74 o 
  -1  31   7        5.46       27.99     17.95 o 
   0  31   7       25.65       53.47     17.21 o 
  -4   0   8       70.54       49.39     15.68 o 
  -2   0   8      327.32      379.00     23.22 o 
   0   0   8       29.13       36.67      9.07 o 
   2   0   8      588.61      573.47     30.56 o 
  -4   1   8        0.71       -3.60      9.77 o 
  -3   1   8      127.24      133.01     12.54 o 
  -2   1   8        3.19        6.20      7.62 o 
  -1   1   8      192.41      197.90     11.61 o 
   0   1   8       26.56       33.32      7.27 o 
   1   1   8        2.33       -5.28      8.93 o 
   2   1   8      613.82      647.64     23.32 o 
   3   1   8       44.91       33.95     18.05 o 
  -4   2   8        0.19       -4.59      9.24 o 
  -3   2   8      191.06      189.93     14.02 o 
  -2   2   8      135.85      154.20     11.84 o 
  -1   2   8        3.16        5.31      6.40 o 
   0   2   8      465.91      434.36     11.16 o 
   1   2   8      353.38      356.13     18.10 o 
   2   2   8       26.51       33.20     12.74 o 
   3   2   8        2.39      -16.07     18.06 o 
  -4   3   8       61.21       50.89     13.43 o 
  -3   3   8       88.74       91.68     11.40 o 
  -2   3   8       21.28        8.76      7.73 o 
  -1   3   8        8.04        8.92      8.01 o 
   0   3   8       43.20       37.71      6.58 o 
   1   3   8      115.31      124.97     13.15 o 
   2   3   8       32.22       38.64     12.55 o 
   3   3   8       16.76       38.55     18.02 o 
  -4   4   8       41.54       23.37     11.91 o 
  -3   4   8      101.52       81.49     11.12 o 
  -2   4   8      138.02      117.79     11.04 o 
  -1   4   8       56.50       63.68      8.83 o 
   0   4   8       23.56       10.94      6.75 o 
   1   4   8       23.25       25.39     10.40 o 
   2   4   8      184.74      187.96     18.97 o 
   3   4   8        3.68       -2.06     17.88 o 
  -4   5   8       17.98        7.57     14.09 o 
  -3   5   8       26.86       30.45     10.29 o 
  -2   5   8        5.80       -2.59      8.38 o 
  -1   5   8      887.83      902.80     18.77 o 
   0   5   8       31.81       19.18      6.21 o 
   1   5   8      230.57      253.46     16.29 o 
   2   5   8        2.30       -9.96      9.99 o 
   3   5   8        6.05       19.68     12.65 o 
  -4   6   8       18.71       21.79     11.95 o 
  -3   6   8      171.52      169.31     17.68 o 
  -2   6   8      136.39      119.66     11.09 o 
  -1   6   8       82.91       95.19      9.72 o 
   0   6   8       39.31       41.87      7.11 o 
   1   6   8      528.62      503.86     18.01 o 
   2   6   8       41.02       33.96     11.80 o 
   3   6   8        3.24       23.44     13.00 o 
  -4   7   8       86.17       59.99     14.57 o 
  -3   7   8       21.08       23.83      8.81 o 
  -2   7   8       52.69       65.71      9.66 o 
  -1   7   8       97.19      105.08     10.14 o 
   0   7   8        0.37        0.37      5.66 o 
   1   7   8       60.89       54.50     11.10 o 
   2   7   8      191.49      186.68     18.37 o 
   3   7   8        1.57       -2.79     11.60 o 
  -4   8   8        0.52        9.85     11.69 o 
  -3   8   8       77.21       70.19     13.26 o 
  -2   8   8        7.35       -2.93      7.15 o 
  -1   8   8      150.09      166.03     11.48 o 
   0   8   8        0.49        0.27      7.76 o 
   1   8   8       88.58       87.30     11.95 o 
   2   8   8       12.91       13.16     13.13 o 
   3   8   8       27.08       45.18     14.33 o 
  -4   9   8        3.36        5.37     11.27 o 
  -3   9   8        0.52        2.64     10.18 o 
  -2   9   8        9.80        2.86      7.57 o 
  -1   9   8      163.95      195.62     12.00 o 
   0   9   8       83.39       97.01      9.40 o 
   1   9   8      100.02       93.07     12.53 o 
   2   9   8        0.02       -7.83      9.68 o 
   3   9   8       18.88       23.95     13.28 o 
  -4  10   8       32.11       20.20     12.06 o 
  -3  10   8       12.18       18.47     10.57 o 
  -2  10   8       15.77       16.52      8.45 o 
  -1  10   8      391.78      403.28     17.99 o 
   0  10   8       58.80       62.38      8.12 o 
   1  10   8        1.87       -4.03      9.44 o 
   2  10   8       42.20       10.94     14.00 o 
   3  10   8       68.48       71.34     19.98 o 
  -4  11   8       37.62       24.67     15.68 o 
  -3  11   8      260.51      186.95     27.80 o 
  -2  11   8       78.56       81.60     10.78 o 
  -1  11   8        9.52        1.18      7.14 o 
   0  11   8      684.31      643.74     14.73 o 
   1  11   8      165.54      156.17     14.32 o 
   2  11   8        0.48       -9.60      9.60 o 
   3  11   8        0.76      -19.07     19.07 o 
  -4  12   8        2.51       24.14     13.08 o 
  -3  12   8       70.39       86.92     14.83 o 
  -2  12   8        9.25       12.98      9.18 o 
  -1  12   8        4.45        0.48      7.33 o 
   0  12   8        3.95        4.95      6.94 o 
   1  12   8      349.53      369.54     18.83 o 
   2  12   8       11.52      -10.80     10.80 o 
   3  12   8        3.39        7.78     19.10 o 
  -4  13   8        3.54        3.64     12.39 o 
  -3  13   8        4.20       -5.14     13.40 o 
  -2  13   8        0.01       -8.88      8.88 o 
  -1  13   8        1.74        4.31      7.46 o 
   0  13   8      427.89      417.35     14.92 o 
   1  13   8      121.67       91.80     13.71 o 
   2  13   8        9.33       -5.52     10.71 o 
   3  13   8       32.82       18.05     17.49 o 
  -4  14   8        0.94       -5.70     12.25 o 
  -3  14   8       49.80       52.90     13.08 o 
  -2  14   8       10.76        6.34     10.25 o 
  -1  14   8       19.21       18.39      8.92 o 
   0  14   8       31.94       34.06      8.19 o 
   1  14   8       99.53      103.85     14.95 o 
   2  14   8       37.91       29.29     12.38 o 
   3  14   8        0.65        2.40     16.44 o 
  -3  15   8       21.13        6.25     10.60 o 
  -2  15   8       78.26       80.94     15.34 o 
  -1  15   8      107.32      124.54     11.54 o 
   0  15   8       39.58       35.59      8.36 o 
   1  15   8       33.70       28.68     10.85 o 
   2  15   8       23.79       15.14     14.97 o 
   3  15   8       13.44       -4.14     16.25 o 
  -3  16   8       30.30       21.51     12.06 o 
  -2  16   8       83.64      101.65     14.39 o 
  -1  16   8       37.99       20.01     12.18 o 
   0  16   8        1.55       -5.59      8.67 o 
   1  16   8      190.89      147.72     17.42 o 
   2  16   8       74.05       79.32     18.59 o 
   3  16   8        8.85        9.62     17.70 o 
  -3  17   8        0.23        9.89     11.75 o 
  -2  17   8       28.19       35.32     11.98 o 
  -1  17   8       52.61       74.99     13.14 o 
   0  17   8        0.63       -1.40      9.50 o 
   1  17   8      196.15      167.88     16.31 o 
   2  17   8        1.50       11.72     14.89 o 
   3  17   8       14.98       26.81     19.33 o 
  -3  18   8        0.04       -5.17     11.01 o 
  -2  18   8       62.70       71.26     13.63 o 
  -1  18   8      457.88      403.39     20.93 o 
   0  18   8      150.29      152.07     11.70 o 
   1  18   8        2.50       -8.20      9.70 o 
   2  18   8       27.21       18.31     15.97 o 
   3  18   8        3.72       -3.91     16.44 o 
  -3  19   8       18.90        9.82     12.21 o 
  -2  19   8        0.00       -9.92      9.92 o 
  -1  19   8      740.13      652.97     21.85 o 
   0  19   8      537.38      469.39     18.85 o 
   1  19   8       21.01       11.51     24.24 o 
   2  19   8      113.61       84.06     19.08 o 
  -3  20   8        3.00       24.52     13.20 o 
  -2  20   8        0.23       12.24     11.62 o 
  -1  20   8      313.47      321.84     26.40 o 
   0  20   8      168.98      164.15     13.87 o 
   1  20   8       32.93       16.38     11.90 o 
   2  20   8       24.38        1.70     15.53 o 
  -3  21   8        3.76        1.08     11.56 o 
  -2  21   8        3.78       -3.50     12.32 o 
  -1  21   8      147.67      124.65     15.90 o 
   0  21   8       85.06       85.82     12.28 o 
   1  21   8       70.17       71.36     14.42 o 
   2  21   8        0.01        1.43     13.99 o 
  -3  22   8       10.07       -1.32     13.03 o 
  -2  22   8       42.95       39.19     15.00 o 
  -1  22   8      274.76      296.11     26.95 o 
   0  22   8      228.58      220.02     17.40 o 
   1  22   8        5.59       -3.14     15.14 o 
   2  22   8        0.07        0.00     17.81 o 
  -3  23   8        1.76       -7.21     12.09 o 
  -2  23   8        7.43       -2.94     12.06 o 
  -1  23   8       17.02       26.58     12.90 o 
   0  23   8      194.09      175.93     24.34 o 
   1  23   8       12.50       18.12     19.27 o 
   2  23   8        0.64       -0.86     15.71 o 
  -2  24   8       32.04       34.96     14.60 o 
  -1  24   8      226.55      193.85     22.65 o 
   0  24   8      105.99      111.89     38.53 o 
   1  24   8       29.51       22.52     18.92 o 
   2  24   8        0.36       -9.83     17.38 o 
  -2  25   8       41.97       44.79     15.57 o 
  -1  25   8       51.71       45.45     13.89 o 
   0  25   8        9.28       -4.44     17.76 o 
   1  25   8        4.83       10.02     17.96 o 
   2  25   8        1.35        0.96     19.51 o 
  -2  26   8        1.13       37.12     15.01 o 
  -1  26   8        0.90       12.24     12.79 o 
   0  26   8        9.36       12.02     21.85 o 
   1  26   8        9.46        7.28     19.27 o 
  -2  27   8        6.91        2.54     13.72 o 
  -1  27   8      134.76      168.02     22.81 o 
   0  27   8       97.78      117.67     27.16 o 
   1  27   8       50.88       27.69     25.15 o 
  -2  28   8        4.48       11.11     14.70 o 
  -1  28   8        0.00       11.93     18.41 o 
   0  28   8        1.14       -1.12     23.39 o 
   1  28   8       36.35       57.77     22.06 o 
  -1  29   8       29.60       27.73     20.53 o 
   0  29   8        3.99       25.41     22.87 o 
   1  29   8        0.12       11.56     20.14 o 
  -1  30   8        0.17       -6.58     17.93 o 
   0  30   8        5.32       49.56     20.08 o 
  -3   0   9      126.08      116.55     18.59 o 
  -1   0   9       42.24       49.78     13.31 o 
   1   0   9      283.37      244.43     27.82 o 
   3   0   9        6.52       -0.67     26.51 o 
  -4   1   9       46.17       30.10     11.40 o 
  -3   1   9       34.75       24.83     10.93 o 
  -2   1   9      132.28      122.45     12.20 o 
  -1   1   9        4.82       -1.38      7.34 o 
   0   1   9      129.55      130.88     10.96 o 
   1   1   9      107.92       94.72     14.46 o 
   2   1   9      337.48      348.62     31.12 o 
   3   1   9        2.33        0.28     14.35 o 
  -4   2   9       37.54       29.33     11.63 o 
  -3   2   9        0.08       12.28      9.06 o 
  -2   2   9      541.65      548.35     23.69 o 
  -1   2   9       61.45       66.83     10.98 o 
   0   2   9       35.72       35.64      6.92 o 
   1   2   9       11.62       16.85     10.97 o 
   2   2   9      312.66      289.95     19.88 o 
   3   2   9        1.08        6.19     21.70 o 
  -4   3   9       35.63       16.39     15.77 o 
  -3   3   9       52.81       61.31     11.14 o 
  -2   3   9        1.20        7.01      8.16 o 
  -1   3   9      873.76      839.53     19.23 o 
   0   3   9      438.31      441.16     14.27 o 
   1   3   9      268.15      270.90     21.19 o 
   2   3   9       64.74       89.96     14.77 o 
   3   3   9        0.06       17.87     25.74 o 
  -4   4   9       67.84       62.00     17.07 o 
  -3   4   9       74.86       64.41     14.53 o 
  -2   4   9      356.75      361.28     18.88 o 
  -1   4   9      156.50      170.30     12.12 o 
   0   4   9       76.04       88.03      9.82 o 
   1   4   9       55.52       46.89     11.89 o 
   2   4   9       27.06       26.75     12.85 o 
   3   4   9        0.00       -0.26     16.29 o 
  -4   5   9       66.94       53.39     34.19 o 
  -3   5   9        7.48       20.04     10.88 o 
  -2   5   9       94.21       87.52     10.89 o 
  -1   5   9      177.33      197.74     12.82 o 
   0   5   9       12.77       14.00      7.94 o 
   1   5   9       79.83       82.72     13.23 o 
   2   5   9      172.87      182.77     16.88 o 
   3   5   9        0.00       -1.62     15.82 o 
  -4   6   9        1.24       -0.24     10.94 o 
  -3   6   9        0.17       -0.63      8.58 o 
  -2   6   9      174.66      205.39     22.86 o 
  -1   6   9      159.13      159.94     15.86 o 
   0   6   9      162.57      166.60     11.91 o 
   1   6   9      228.69      231.50     18.02 o 
   2   6   9        2.03        6.98     11.34 o 
   3   6   9       23.63       22.75     18.08 o 
  -4   7   9        5.52       22.21     12.04 o 
  -3   7   9        1.18       11.79      8.72 o 
  -2   7   9       15.17       15.94      8.61 o 
  -1   7   9      324.66      359.23     21.56 o 
   0   7   9      276.12      274.48     13.64 o 
   1   7   9       82.22       93.21     13.53 o 
   2   7   9        1.82        2.56     10.24 o 
   3   7   9        1.27       15.45     17.29 o 
  -4   8   9        8.50        5.30     11.64 o 
  -3   8   9        1.86        3.12     10.41 o 
  -2   8   9      144.27      153.45     13.14 o 
  -1   8   9       45.92       50.82      9.51 o 
   0   8   9       29.02       48.11      9.86 o 
   1   8   9        0.00       -9.83      9.83 o 
   2   8   9       39.67       42.98     12.49 o 
   3   8   9        0.59       18.02     13.53 o 
  -4   9   9       29.79       16.34     12.69 o 
  -3   9   9        4.01        5.53     10.80 o 
  -2   9   9        2.32        0.87      8.36 o 
  -1   9   9       55.81       73.34     10.11 o 
   0   9   9      245.78      280.48     17.09 o 
   1   9   9       60.16       62.35     12.77 o 
   2   9   9        8.55        0.09     10.84 o 
   3   9   9        0.37        1.74     12.76 o 
  -4  10   9        4.03       22.57     12.63 o 
  -3  10   9       41.45       37.41     13.99 o 
  -2  10   9        0.25       -7.46      7.66 o 
  -1  10   9      127.12      133.54     11.89 o 
   0  10   9        3.05       -7.95      7.95 o 
   1  10   9      109.96      106.45     14.11 o 
   2  10   9        9.38        9.39     11.61 o 
   3  10   9       18.39       24.60     18.38 o 
  -4  11   9        3.56        9.26     12.17 o 
  -3  11   9        7.61        8.07     11.02 o 
  -2  11   9       66.94       75.08     13.92 o 
  -1  11   9       20.96       21.21      8.80 o 
   0  11   9      380.81      394.95     23.66 o 
   1  11   9       31.42       32.47     11.03 o 
   2  11   9       12.51       -9.92     10.63 o 
   3  11   9        0.02       -0.52     17.23 o 
  -3  12   9       26.06       28.94     12.36 o 
  -2  12   9        1.18       -8.49      8.49 o 
  -1  12   9       36.62       22.70     10.07 o 
   0  12   9        2.72       11.28      8.90 o 
   1  12   9       14.59       14.69     10.99 o 
   2  12   9       34.23       27.95     18.03 o 
   3  12   9        1.35      -16.78     16.78 o 
  -3  13   9        0.12       18.40     11.71 o 
  -2  13   9        0.00       -4.80     11.23 o 
  -1  13   9       41.91       37.42      9.61 o 
   0  13   9        0.10       -7.97      7.97 o 
   1  13   9       42.65       45.77     12.06 o 
   2  13   9       89.82       91.31     17.73 o 
   3  13   9        0.23       14.04     17.81 o 
  -3  14   9       44.15       53.14     13.64 o 
  -2  14   9        0.03       -5.16     10.54 o 
  -1  14   9      124.89      111.50     11.56 o 
   0  14   9       48.17       38.15     10.42 o 
   1  14   9       23.60        9.79     12.53 o 
   2  14   9        3.21       -0.39     12.38 o 
   3  14   9        0.50      -15.78     26.90 o 
  -3  15   9       37.50       32.01     12.92 o 
  -2  15   9        1.55        0.91     10.75 o 
  -1  15   9       87.44       69.59     10.83 o 
   0  15   9       48.24       49.06     10.91 o 
   1  15   9       15.19       16.74     10.62 o 
   2  15   9       59.49       31.06     17.26 o 
   3  15   9        1.52       -5.42     18.36 o 
  -3  16   9       17.92       11.47     11.98 o 
  -2  16   9       58.81       85.27     15.34 o 
  -1  16   9       28.74       11.32     11.74 o 
   0  16   9        6.19        1.42      9.82 o 
   1  16   9       83.68       95.51     15.13 o 
   2  16   9       72.41       49.94     18.85 o 
  -3  17   9        2.57        2.61     11.27 o 
  -2  17   9        0.23       -0.33     11.70 o 
  -1  17   9       28.32       17.04     10.60 o 
   0  17   9        2.06       -5.00      9.06 o 
   1  17   9       15.81        5.68     12.08 o 
   2  17   9       25.84       -2.38     15.01 o 
  -3  18   9        6.68       -1.56     11.65 o 
  -2  18   9       18.47       30.46     12.63 o 
  -1  18   9      124.75      107.90     14.24 o 
   0  18   9       18.41       10.75      9.32 o 
   1  18   9        3.59       -5.23     12.43 o 
   2  18   9       10.81       -5.58     21.91 o 
  -3  19   9        2.22        7.65     13.12 o 
  -2  19   9       20.95        3.41     11.29 o 
  -1  19   9       94.14       78.16     13.42 o 
   0  19   9        1.47       -9.50     11.04 o 
   1  19   9       24.93       -6.05     21.79 o 
   2  19   9        0.07      -19.77     19.77 o 
  -3  20   9        1.39        8.33     13.37 o 
  -2  20   9       13.32       20.57     12.78 o 
  -1  20   9        3.34        0.53     10.53 o 
   0  20   9        2.47       13.02     12.06 o 
   1  20   9       95.95       90.16     20.02 o 
   2  20   9        0.43        9.41     15.55 o 
  -3  21   9        0.03      -10.72     12.88 o 
  -2  21   9       79.87       87.16     26.90 o 
  -1  21   9       81.50      101.18     20.68 o 
   0  21   9       23.44       13.35     12.88 o 
   1  21   9        2.84       -8.49     13.61 o 
   2  21   9        0.70      -11.73     15.86 o 
  -2  22   9        0.98       13.12     12.82 o 
  -1  22   9        0.12       13.13     12.46 o 
   0  22   9        0.01      -18.44     18.44 o 
   1  22   9       28.44       19.86     27.19 o 
   2  22   9        7.54       23.39     17.10 o 
  -2  23   9        9.24        5.46     13.20 o 
  -1  23   9       80.24       90.86     15.64 o 
   0  23   9        3.26        8.30     17.93 o 
   1  23   9       55.40       47.74     17.20 o 
   2  23   9       12.27      -10.94     17.99 o 
  -2  24   9       54.42       69.63     16.46 o 
  -1  24   9      100.02       83.22     16.14 o 
   0  24   9       18.75       11.63     19.60 o 
   1  24   9       16.67      -23.78     26.21 o 
  -2  25   9       11.61       11.67     14.50 o 
  -1  25   9       29.58       48.87     17.23 o 
   0  25   9        0.15      -18.16     19.25 o 
   1  25   9        0.84      -14.18     30.14 o 
  -2  26   9        1.27       23.07     15.46 o 
  -1  26   9       19.11       38.57     14.88 o 
   0  26   9        4.15        1.92     22.44 o 
   1  26   9        0.39       -9.07     28.56 o 
  -1  27   9       78.64       75.91     19.23 o 
   0  27   9        2.58       -1.56     20.55 o 
   1  27   9        0.41      -29.61     29.61 o 
  -1  28   9       22.06       43.46     20.70 o 
   0  28   9       12.46       29.65     45.02 o 
  -4   0  10       14.99       17.46     30.11 o 
  -2   0  10      181.44      228.75     21.24 o 
   0   0  10     1543.77     1448.94     49.14 o 
   2   0  10       23.95       37.23     20.89 o 
  -4   1  10       10.31       -6.05     10.60 o 
  -3   1  10      112.37      102.35     12.99 o 
  -2   1  10       17.56       15.56      8.93 o 
  -1   1  10        0.03      -12.13     12.62 o 
   0   1  10       66.65      104.87     15.83 o 
   1   1  10      836.54      897.32     40.30 o 
   2   1  10      136.78      121.29     36.05 o 
   3   1  10        5.58       21.78     20.50 o 
  -4   2  10        1.21       -4.32     11.03 o 
  -3   2  10        5.59        1.75      9.10 o 
  -2   2  10       98.44       92.86     11.86 o 
  -1   2  10       18.92        8.77     10.36 o 
   0   2  10       38.81       43.49     13.98 o 
   1   2  10     1672.66     1627.49     38.23 o 
   2   2  10       18.29       34.62     16.18 o 
   3   2  10       15.20       36.99     31.51 o 
  -4   3  10        1.47        0.47     14.48 o 
  -3   3  10       21.30       27.26     10.57 o 
  -2   3  10       86.17      108.73     14.01 o 
  -1   3  10      183.82      156.82     16.45 o 
   0   3  10      294.02      263.28     19.89 o 
   1   3  10      674.88      694.42     49.56 o 
   2   3  10      104.29      116.68     19.73 o 
   3   3  10        1.40        9.50     23.94 o 
  -4   4  10        6.98       16.00     14.70 o 
  -3   4  10        0.09       11.04     11.01 o 
  -2   4  10       15.33       13.43     10.35 o 
  -1   4  10      108.44      108.45     15.14 o 
   0   4  10      119.09      130.32     16.55 o 
   1   4  10      159.74      152.06     16.19 o 
   2   4  10       24.93       24.29     12.46 o 
   3   4  10        8.84       24.98     21.60 o 
  -4   5  10        7.99        6.26     13.43 o 
  -3   5  10       45.04       46.38     12.91 o 
  -2   5  10       14.83       17.49      8.71 o 
  -1   5  10      125.18      121.37     14.58 o 
   0   5  10       26.41       25.73     13.05 o 
   1   5  10      102.18       98.61     15.00 o 
   2   5  10      202.38      200.87     27.39 o 
   3   5  10       61.49       68.81     16.29 o 
  -4   6  10        9.71        2.28     14.31 o 
  -3   6  10        1.66       13.24      9.95 o 
  -2   6  10      297.14      301.87     17.79 o 
  -1   6  10      477.65      485.26     16.94 o 
   0   6  10        8.80       21.90     16.30 o 
   1   6  10       66.40       53.45     13.25 o 
   2   6  10      132.82      150.68     19.72 o 
   3   6  10       35.53       53.14     20.83 o 
  -3   7  10       50.21       37.11     11.74 o 
  -2   7  10      121.55      113.63     12.47 o 
  -1   7  10      397.45      440.76     24.31 o 
   0   7  10      397.00      416.38     33.79 o 
   1   7  10       32.25       38.60     12.35 o 
   2   7  10       18.22       14.39     12.55 o 
   3   7  10        0.01        8.16     15.26 o 
  -3   8  10       24.48       35.97     12.73 o 
  -2   8  10      124.89      133.02     12.85 o 
  -1   8  10      271.94      243.98     14.59 o 
   0   8  10        0.88       -1.12     11.55 o 
   1   8  10        4.18        5.73     10.59 o 
   2   8  10        7.34        5.57     11.68 o 
   3   8  10        3.77       10.96     19.38 o 
  -3   9  10        3.57        8.00     11.25 o 
  -2   9  10        0.28        6.96      8.62 o 
  -1   9  10       93.26       97.10     14.23 o 
   0   9  10       16.88       30.53     13.67 o 
   1   9  10        9.36       26.64     11.81 o 
   2   9  10       26.01       20.46     13.01 o 
   3   9  10       69.32       57.32     16.53 o 
  -3  10  10        7.97       14.29     11.84 o 
  -2  10  10      292.48      323.92     17.24 o 
  -1  10  10      294.69      302.69     15.92 o 
   0  10  10        0.51       -8.37     18.87 o 
   1  10  10       45.72       33.04     12.16 o 
   2  10  10      169.02      163.13     19.15 o 
   3  10  10        9.97       24.88     19.28 o 
  -3  11  10       65.70       72.20     15.38 o 
  -2  11  10      564.40      497.72     26.12 o 
  -1  11  10      189.80      195.78     14.01 o 
   0  11  10       24.77        8.55     13.09 o 
   1  11  10      130.31      118.55     18.89 o 
   2  11  10        1.34        4.62     13.02 o 
   3  11  10        5.46       -9.30     18.32 o 
  -3  12  10       41.35       36.51     13.93 o 
  -2  12  10      322.12      323.41     40.61 o 
  -1  12  10      127.75      148.24     14.61 o 
   0  12  10        0.05       -5.05      9.42 o 
   1  12  10      263.64      297.07     33.41 o 
   2  12  10       33.86       20.87     13.22 o 
  -3  13  10        0.58        5.67     12.34 o 
  -2  13  10        6.52       15.88     11.06 o 
  -1  13  10        3.95        6.98      8.24 o 
   0  13  10       31.70       26.60     11.02 o 
   1  13  10       41.17       31.90     11.79 o 
   2  13  10       67.38       53.71     15.59 o 
  -3  14  10       14.03       40.40     14.09 o 
  -2  14  10       53.46       65.36     14.28 o 
  -1  14  10        8.56       11.04      8.53 o 
   0  14  10       81.97       70.79     12.27 o 
   1  14  10       74.60       90.59     14.07 o 
   2  14  10        3.82        6.84     12.27 o 
  -3  15  10       38.12       46.64     14.38 o 
  -2  15  10        4.25      -10.21     10.21 o 
  -1  15  10        0.10       -5.33      8.07 o 
   0  15  10       25.13       28.63     12.35 o 
   1  15  10      150.79      129.31     19.83 o 
   2  15  10        2.44      -15.07     15.07 o 
  -3  16  10       30.49       32.05     14.28 o 
  -2  16  10      115.22       94.61     15.60 o 
  -1  16  10        0.02       -9.47      9.47 o 
   0  16  10        6.71        6.35     11.50 o 
   1  16  10       95.34       77.80     15.09 o 
   2  16  10       14.39       20.39     23.56 o 
  -3  17  10        7.92        3.11     13.04 o 
  -2  17  10       16.89       17.71     12.59 o 
  -1  17  10      187.28      190.80     19.32 o 
   0  17  10      208.75      182.02     15.92 o 
   1  17  10       28.37       21.83     14.63 o 
   2  17  10        3.92       -6.57     14.80 o 
  -3  18  10        0.17       -8.38     12.29 o 
  -2  18  10       11.21       34.95     13.49 o 
  -1  18  10       18.97       23.05     15.78 o 
   0  18  10      132.33      142.13     21.18 o 
   1  18  10      117.09       67.23     22.73 o 
   2  18  10       21.91        8.83     24.04 o 
  -3  19  10       16.07        1.58     12.89 o 
  -2  19  10       17.99       17.75     18.02 o 
  -1  19  10       38.07       38.02     12.36 o 
   0  19  10       89.42       66.33     13.00 o 
   1  19  10        3.20       -8.08     14.16 o 
   2  19  10        2.19       -5.96     17.99 o 
  -2  20  10       28.93       40.22     14.36 o 
  -1  20  10       15.14       16.86     11.83 o 
   0  20  10        0.31        4.41     18.15 o 
   1  20  10        1.77        2.43     24.27 o 
   2  20  10        7.78      -18.17     23.22 o 
  -2  21  10        3.65       25.83     19.77 o 
  -1  21  10       97.60       97.75     15.33 o 
   0  21  10        9.40       14.09     15.19 o 
   1  21  10        2.39       32.19     16.01 o 
  -2  22  10       96.95       85.81     16.93 o 
  -1  22  10       13.98       21.27     12.95 o 
   0  22  10        3.97      -15.79     15.79 o 
   1  22  10        2.14      -17.79     18.52 o 
  -2  23  10       16.64       24.41     14.41 o 
  -1  23  10       31.18       36.30     14.15 o 
   0  23  10       27.95      -38.14     38.14 o 
   1  23  10        8.00        2.49     24.18 o 
  -2  24  10       13.36       39.35     15.62 o 
  -1  24  10       19.07       28.51     14.26 o 
   0  24  10       18.96       -4.39     23.38 o 
   1  24  10       15.88        1.12     28.68 o 
  -1  25  10       17.56        1.03     14.98 o 
   0  25  10        0.04       -2.01     23.68 o 
   1  25  10        3.34      -28.56     28.56 o 
  -1  26  10       12.28        0.21     16.42 o 
   0  26  10        3.82      -19.96     19.96 o 
   0  27  10        0.66      -23.07     28.93 o 
  -3   0  11       34.94       41.52     16.86 o 
  -1   0  11       65.15       46.77     19.81 o 
   1   0  11       31.76       80.55     20.18 o 
   3   0  11        0.00       37.91     52.19 o 
  -3   1  11        0.17        0.34      9.81 o 
  -2   1  11        3.35       10.97      9.41 o 
  -1   1  11        1.30       -6.14      9.84 o 
   0   1  11       21.17       50.29     14.92 o 
   1   1  11      202.41      251.52     48.56 o 
   2   1  11      167.65      227.16     42.33 o 
   3   1  11        2.77       35.86     45.64 o 
  -3   2  11        5.00        3.20      9.65 o 
  -2   2  11        7.08       25.00     10.86 o 
  -1   2  11        3.45       -2.87      8.43 o 
   0   2  11      752.57      743.71     27.86 o 
   1   2  11      155.41      172.66     35.30 o 
   2   2  11       48.69       70.55     22.31 o 
   3   2  11        0.08       15.11     42.14 o 
  -3   3  11        6.45       10.65     10.88 o 
  -2   3  11      123.61      130.17     15.06 o 
  -1   3  11      163.47      169.96     13.43 o 
   0   3  11      297.64      255.80     21.27 o 
   1   3  11       21.33       30.04     12.11 o 
   2   3  11        3.03       -5.02     21.52 o 
  -3   4  11        6.48       13.28     11.40 o 
  -2   4  11       54.88       74.04     11.63 o 
  -1   4  11       44.53       40.91      9.63 o 
   0   4  11       48.34       30.99     19.45 o 
   1   4  11        3.94       16.47     11.50 o 
   2   4  11        8.10       23.39     13.32 o 
  -3   5  11        4.80        5.84      9.84 o 
  -2   5  11        2.12        5.09      9.04 o 
  -1   5  11       55.68       50.80     10.34 o 
   0   5  11        7.80       -5.58     12.30 o 
   1   5  11       68.83       69.77     14.01 o 
   2   5  11       81.68       86.24     15.76 o 
  -3   6  11        0.27        2.26     10.04 o 
  -2   6  11      102.28       98.88     12.03 o 
  -1   6  11       53.99       37.78     10.04 o 
   0   6  11       52.07       42.84     16.12 o 
   1   6  11      100.12       87.15     15.04 o 
   2   6  11       41.52       54.61     14.86 o 
  -3   7  11       19.73       40.83     11.98 o 
  -2   7  11        4.45        0.99      9.01 o 
  -1   7  11      201.34      187.19     21.13 o 
   0   7  11        0.00       -9.62     12.44 o 
   1   7  11        0.77      -11.28     11.28 o 
   2   7  11       18.27        6.70     12.88 o 
  -3   8  11        0.08        9.19     11.68 o 
  -2   8  11       26.84       21.31     12.10 o 
  -1   8  11        0.00       -2.70      8.46 o 
   0   8  11       26.96       24.25     13.63 o 
   1   8  11        0.00       -0.17     11.49 o 
   2   8  11        0.04        4.31     12.51 o 
  -3   9  11        6.67        9.01     11.95 o 
  -2   9  11       79.44       81.96     12.38 o 
  -1   9  11        0.00       13.30      8.77 o 
   0   9  11       40.82       26.57     13.43 o 
   1   9  11       55.16       34.91     15.25 o 
   2   9  11       32.39       18.17     14.41 o 
  -3  10  11       90.33       67.57     15.37 o 
  -2  10  11       77.79       64.17     11.66 o 
  -1  10  11        0.28       -0.28      8.60 o 
   0  10  11        1.79        5.20     12.91 o 
   1  10  11       14.66       25.71     14.37 o 
   2  10  11        2.26       28.25     14.07 o 
  -3  11  11       38.97       27.10     13.91 o 
  -2  11  11       35.17       35.96     11.47 o 
  -1  11  11       99.25       84.77     13.07 o 
   0  11  11       72.16       88.09     19.34 o 
   1  11  11        0.05       -2.07     11.08 o 
   2  11  11        3.54       -9.51     13.12 o 
  -3  12  11       15.28       11.20     12.60 o 
  -2  12  11        2.94       11.02     10.73 o 
  -1  12  11       68.56       52.18     10.57 o 
   0  12  11       94.92      100.63     19.46 o 
   1  12  11        7.11        6.42     11.81 o 
   2  12  11        0.12      -12.65     12.65 o 
  -3  13  11        0.16       23.88     13.59 o 
  -2  13  11       17.25       20.31     11.20 o 
  -1  13  11        7.15        6.89     10.54 o 
   0  13  11      197.18      213.37     32.17 o 
   1  13  11       89.28       78.02     17.86 o 
   2  13  11       10.94        2.26     20.37 o 
  -3  14  11       34.96       41.10     14.57 o 
  -2  14  11        1.24        4.59     10.54 o 
  -1  14  11       15.50       22.65     11.20 o 
   0  14  11        1.04        5.23     12.09 o 
   1  14  11       11.44       -2.27     12.94 o 
   2  14  11       24.79       14.01     14.46 o 
  -3  15  11       50.55       40.59     14.82 o 
  -2  15  11        0.02       -4.21     10.99 o 
  -1  15  11       18.21       32.15     12.06 o 
   0  15  11       25.12       37.02     13.25 o 
   1  15  11       29.19       11.98     13.23 o 
   2  15  11        1.58      -13.91     18.78 o 
  -3  16  11        9.67       18.06     14.06 o 
  -2  16  11       87.94       99.98     16.29 o 
  -1  16  11        0.12        1.66     13.50 o 
   0  16  11      139.16      161.51     18.19 o 
   1  16  11       28.24       37.09     23.80 o 
   2  16  11        5.47       12.39     17.51 o 
  -2  17  11       49.18       52.29     14.64 o 
  -1  17  11       93.33      121.03     18.54 o 
   0  17  11        0.01       16.22     12.07 o 
   1  17  11        0.15        8.32     13.51 o 
   2  17  11       14.74       25.78     19.13 o 
  -2  18  11        4.86        7.63     11.92 o 
  -1  18  11       81.64      114.48     18.37 o 
   0  18  11        1.73       -8.49     11.41 o 
   1  18  11       13.16        2.61     15.72 o 
  -2  19  11       18.56       23.69     13.58 o 
  -1  19  11        2.43       -9.63     13.70 o 
   0  19  11        0.69      -10.16     13.38 o 
   1  19  11        2.91      -14.99     28.77 o 
  -2  20  11      164.68      173.42     27.70 o 
  -1  20  11        4.00        8.27     13.83 o 
   0  20  11        0.51       10.20     21.34 o 
   1  20  11       10.94        0.41     22.60 o 
  -2  21  11       11.38       16.21     13.92 o 
  -1  21  11       71.22       84.57     19.62 o 
   0  21  11        1.58      -17.55     21.20 o 
   1  21  11        3.91       -5.31     16.82 o 
  -2  22  11        1.55       -0.56     17.70 o 
  -1  22  11        2.97        6.14     15.68 o 
   0  22  11        0.08        0.69     23.47 o 
   1  22  11        1.75       -8.62     27.06 o 
  -1  23  11        0.75       -2.01     15.63 o 
   0  23  11        1.32       -4.86     45.12 o 
  -1  24  11       11.75       12.49     17.37 o 
   0  24  11        9.81      -42.49     42.49 o 
  -2   0  12       17.85       18.45     16.99 o 
   0   0  12      773.03      766.48     41.34 o 
   2   0  12        4.62       23.22     61.48 o 
  -3   1  12       87.32       88.91     15.15 o 
  -2   1  12       57.31       69.52     14.11 o 
  -1   1  12       27.42       24.52     15.78 o 
   0   1  12       14.70       25.23     13.67 o 
   1   1  12      255.21      245.26     22.62 o 
   2   1  12        1.62       46.54     36.86 o 
  -3   2  12       12.34       43.38     13.27 o 
  -2   2  12       23.54       12.81     16.97 o 
  -1   2  12        1.92        7.24     13.32 o 
   0   2  12       74.61       73.87     16.53 o 
   1   2  12      275.95      240.86     22.32 o 
   2   2  12        0.01       -0.26     20.13 o 
  -3   3  12       58.02       68.21     14.81 o 
  -2   3  12        5.11        3.70      9.74 o 
  -1   3  12        0.62       11.03     13.06 o 
   0   3  12      335.75      309.34     22.98 o 
   1   3  12       98.40      127.19     19.20 o 
   2   3  12        6.67       36.65     18.05 o 
  -3   4  12       17.10       28.26     15.13 o 
  -2   4  12       14.07       24.29     10.03 o 
  -1   4  12      127.29       86.28     16.39 o 
   0   4  12      332.06      353.78     24.10 o 
   1   4  12      109.07      102.77     18.16 o 
   2   4  12       37.88       37.17     18.26 o 
  -3   5  12       66.57       56.83     12.39 o 
  -2   5  12       80.40       80.50     12.43 o 
  -1   5  12        6.67        5.10     10.14 o 
   0   5  12      452.28      429.66     46.60 o 
   1   5  12      154.15      160.78     20.34 o 
   2   5  12        4.67       15.95     13.57 o 
  -3   6  12       16.28       21.20     11.06 o 
  -2   6  12       14.48       19.00      9.94 o 
  -1   6  12       48.57       43.65     12.18 o 
   0   6  12       64.10       61.11     15.47 o 
   1   6  12        1.27       24.25     13.91 o 
   2   6  12        3.56       12.91     13.32 o 
  -3   7  12       10.88       21.41     11.93 o 
  -2   7  12       79.54       77.43     12.37 o 
  -1   7  12        5.32        7.28     10.77 o 
   0   7  12       32.17       11.26     13.63 o 
   1   7  12       26.41       42.71     15.45 o 
   2   7  12        1.80       -3.24     13.29 o 
  -3   8  12        0.55       20.79     13.22 o 
  -2   8  12        1.12        7.12      9.52 o 
  -1   8  12      322.95      279.95     26.07 o 
   0   8  12        0.40        2.92     13.73 o 
   1   8  12        7.38        9.40     12.70 o 
   2   8  12      107.53       86.71     18.31 o 
  -3   9  12        0.84       -6.21     11.96 o 
  -2   9  12       52.06       34.35     10.77 o 
  -1   9  12        7.93       17.69     10.85 o 
   0   9  12       54.90       30.86     14.56 o 
   1   9  12        2.43        6.62     13.33 o 
   2   9  12        5.07       -6.19     17.13 o 
  -3  10  12        0.74       -5.95     12.23 o 
  -2  10  12        0.35       18.40      9.62 o 
  -1  10  12       89.27       78.28     15.34 o 
   0  10  12        2.61        4.69     12.82 o 
   1  10  12        2.20        1.42     13.46 o 
   2  10  12       18.51       21.97     15.20 o 
  -3  11  12       22.17        8.88     13.89 o 
  -2  11  12       45.01       50.64     14.79 o 
  -1  11  12       18.45       26.44     11.41 o 
   0  11  12        3.08       -1.87     12.76 o 
   1  11  12       44.73       28.30     13.80 o 
   2  11  12       15.91       17.25     15.49 o 
  -3  12  12        0.32       15.67     14.50 o 
  -2  12  12       36.89       37.47     12.48 o 
  -1  12  12       10.17        2.08     10.70 o 
   0  12  12        4.97       23.73     24.21 o 
   1  12  12        1.96       12.84     13.00 o 
   2  12  12        6.21       17.79     15.19 o 
  -2  13  12        2.97       11.39     11.25 o 
  -1  13  12       10.90       18.34     11.21 o 
   0  13  12       15.97       11.99     21.86 o 
   1  13  12        6.65        1.77     16.50 o 
   2  13  12       16.98       22.15     27.39 o 
  -2  14  12        5.99       12.04     11.35 o 
  -1  14  12        0.22       14.16     11.04 o 
   0  14  12       39.97       60.26     15.19 o 
   1  14  12        0.29       -1.09     12.01 o 
  -2  15  12       10.61       -1.03     12.15 o 
  -1  15  12        2.75        2.64     13.66 o 
   0  15  12       12.52       37.59     14.53 o 
   1  15  12       48.50       41.01     22.53 o 
  -2  16  12      101.97      101.14     17.34 o 
  -1  16  12       14.94        9.48     14.36 o 
   0  16  12       60.71       66.67     15.96 o 
   1  16  12       30.17       43.13     27.29 o 
  -2  17  12       27.19       31.55     14.10 o 
  -1  17  12        0.07      -11.79     13.31 o 
   0  17  12       11.31       29.73     13.93 o 
   1  17  12        1.07       12.01     16.66 o 
  -2  18  12        1.29       17.13     13.50 o 
  -1  18  12        0.23        5.89     14.56 o 
   0  18  12        8.77       22.75     16.21 o 
   1  18  12        0.07       24.20     14.78 o 
  -2  19  12        1.30       16.31     13.93 o 
  -1  19  12        0.97       -6.79     15.62 o 
   0  19  12       41.10       45.20     19.99 o 
   1  19  12       42.82       48.13     49.78 o 
  -1  20  12        0.03       -4.50     16.76 o 
   0  20  12       25.08       41.90     22.80 o 
  -1  21  12        3.46       14.12     16.38 o 
   0  21  12        0.49      -12.04     27.72 o 
  -1  22  12        1.06       19.34     17.67 o 
   0  22  12        4.85       -0.48     24.28 o 
  -3   0  13       12.89       27.10     16.65 o 
  -1   0  13       12.59       16.40     21.14 o 
   1   0  13        0.01       -8.05     19.86 o 
  -3   1  13        0.17       17.04     13.10 o 
  -2   1  13        0.30        5.39     12.01 o 
  -1   1  13       27.16       63.32     16.66 o 
   0   1  13      160.43      177.27     20.07 o 
   1   1  13        0.64        4.05     14.22 o 
   2   1  13        3.12       51.65     33.62 o 
  -3   2  13        2.01       14.66     13.04 o 
  -2   2  13        2.70        6.62     10.21 o 
  -1   2  13      248.60      223.97     21.38 o 
   0   2  13      270.11      232.87     22.11 o 
   1   2  13        5.48       -7.73     17.96 o 
   2   2  13        2.63       62.01     45.03 o 
  -3   3  13       15.63       47.08     13.35 o 
  -2   3  13       10.30        6.59     10.13 o 
  -1   3  13      163.81      147.29     19.68 o 
   0   3  13       38.62       32.07     14.87 o 
   1   3  13        2.71       -0.48     13.67 o 
   2   3  13        7.94       31.26     29.59 o 
  -3   4  13       10.74       17.12     11.44 o 
  -2   4  13        3.51       -0.41     11.09 o 
  -1   4  13        2.21       31.28     14.06 o 
   0   4  13        2.19       28.81     14.14 o 
   1   4  13       17.15       33.47     14.99 o 
   2   4  13       13.12       15.05     30.38 o 
  -3   5  13        5.62       35.89     12.10 o 
  -2   5  13        3.72       -3.66      9.65 o 
  -1   5  13       28.02       44.10     15.77 o 
   0   5  13      310.23      296.85     23.90 o 
   1   5  13       45.97       40.03     15.98 o 
   2   5  13       27.30       65.97     18.16 o 
  -2   6  13        1.10        1.55     11.18 o 
  -1   6  13      144.36      170.83     19.52 o 
   0   6  13       39.84       32.17     14.90 o 
   1   6  13       28.54       13.23     20.74 o 
  -2   7  13        0.68       10.87     10.53 o 
  -1   7  13       49.64       59.44     19.80 o 
   0   7  13       11.83       13.86     16.82 o 
   1   7  13       11.50       11.60     15.43 o 
  -2   8  13        0.16        5.40     11.42 o 
  -1   8  13        1.47       35.99     14.60 o 
   0   8  13       26.25       48.08     15.69 o 
   1   8  13       12.63       43.72     15.42 o 
  -2   9  13        2.84       18.29     10.83 o 
  -1   9  13        9.27        9.38     13.87 o 
   0   9  13       40.91       43.06     15.69 o 
   1   9  13        5.85        8.76     14.10 o 
  -2  10  13        4.48       16.12     10.84 o 
  -1  10  13        6.72        4.27     13.50 o 
   0  10  13       12.11        7.14     13.61 o 
   1  10  13       10.96       17.18     14.42 o 
  -2  11  13        3.41       21.04     12.14 o 
  -1  11  13       25.63       35.12     14.87 o 
   0  11  13        0.00        4.41     14.72 o 
   1  11  13       13.82       54.31     15.95 o 
  -2  12  13        8.12       28.03     12.88 o 
  -1  12  13       14.41       19.08     14.35 o 
   0  12  13      116.27       96.82     17.08 o 
   1  12  13        3.74       10.09     16.35 o 
  -2  13  13        1.67        8.82     11.88 o 
  -1  13  13        3.91       29.11     14.58 o 
   0  13  13        3.67       13.14     15.54 o 
   1  13  13       43.43       23.44     21.80 o 
  -2  14  13       17.24       39.23     13.59 o 
  -1  14  13        1.62       -5.87     12.42 o 
   0  14  13        9.04       22.67     19.57 o 
   1  14  13        0.77       12.10     15.47 o 
  -2  15  13       47.36       96.92     20.72 o 
  -1  15  13       10.40       17.98     19.94 o 
   0  15  13        0.24       12.06     13.64 o 
   1  15  13        0.07       30.25     17.06 o 
  -1  16  13       14.26       17.34     20.06 o 
   0  16  13       34.95       54.48     18.06 o 
  -1  17  13        1.83       25.93     20.22 o 
   0  17  13        0.03        2.62     12.83 o 
  -1  18  13        2.25        4.83     30.13 o 
   0  18  13        2.03       24.64     15.05 o 
  -2   0  14       13.40       45.44     37.23 o 
   0   0  14        0.48        1.31     19.49 o 
  -2   1  14        1.14       13.78     14.69 o 
  -1   1  14       24.04       38.78     16.67 o 
   0   1  14       20.12       15.86     14.81 o 
   1   1  14       14.58       36.27     20.78 o 
  -2   2  14        0.48       26.76     12.56 o 
  -1   2  14       41.68       28.47     15.38 o 
   0   2  14       31.69       29.85     15.68 o 
   1   2  14        1.52       21.61     15.85 o 
  -2   3  14       12.90       25.67     12.48 o 
  -1   3  14      132.18      138.69     21.09 o 
   0   3  14       68.92       70.86     16.78 o 
   1   3  14       11.30       25.42     16.42 o 
  -2   4  14        0.35       23.06     12.44 o 
  -1   4  14      146.31      164.83     20.95 o 
   0   4  14        9.32        5.25     14.75 o 
   1   4  14       21.62       46.53     17.66 o 
  -2   5  14       49.58       62.13     14.20 o 
  -1   5  14        0.20       10.76     14.57 o 
   0   5  14       20.37        6.12     13.72 o 
   1   5  14       25.46       49.32     16.58 o 
  -2   6  14        0.01       28.34     12.54 o 
  -1   6  14       23.10       19.75     14.85 o 
   0   6  14       17.16       14.15     14.50 o 
   1   6  14        4.88       32.13     16.80 o 
  -2   7  14       10.24       28.95     12.97 o 
  -1   7  14       33.21       37.28     15.42 o 
   0   7  14       62.14       75.96     17.75 o 
   1   7  14       14.00       48.75     25.50 o 
  -2   8  14        4.54       16.32     14.09 o 
  -1   8  14       42.87       41.46     15.59 o 
   0   8  14        1.02       25.95     15.21 o 
   1   8  14        0.23       15.01     15.08 o 
  -2   9  14        1.14        2.73     11.92 o 
  -1   9  14        5.10       10.30     21.44 o 
   0   9  14       69.42       93.10     19.02 o 
   1   9  14       17.16       32.92     15.56 o 
  -2  10  14        3.74       25.61     15.01 o 
  -1  10  14        3.65       31.58     15.60 o 
   0  10  14       25.76       37.58     26.58 o 
  -1  11  14        6.34       22.49     15.56 o 
   0  11  14       13.81        8.06     15.28 o 
  -1  12  14        8.41       26.51     17.41 o 
   0  12  14       14.18       26.51     15.29 o 
  -1  13  14        6.43       17.70     14.57 o 
   0  13  14       26.07       51.06     25.02 o 
  -1  14  14        1.54       23.59     19.90 o 
   0  14  14        7.47       26.71     23.30 o 
  -1   0  15       35.75       59.71     24.99 o 
  -1   1  15        7.24       11.75     14.97 o 
   0   1  15        4.62       47.06     16.72 o 
  -1   2  15       13.34       10.57     15.13 o 
   0   2  15        7.83       26.23     15.80 o 
  -1   3  15       86.87       94.02     19.13 o 
   0   3  15       10.93       35.73     16.03 o 
  -1   4  15       80.15       56.45     17.75 o 
   0   4  15       11.63       13.52     15.11 o 
  -1   5  15        0.06       39.90     16.56 o 
   0   5  15        0.22        6.03     14.06 o 
  -1   6  15        2.08       31.18     16.21 o 
   0   6  15       15.06       22.85     16.25 o 
  -1   7  15       31.19       45.96     17.21 o 
                                                 
